# Supplementary material for: Comparative analyses of Netherton syndrome patients and Spink5 conditional knock-out mice uncover disease-relevant pathways
Source: Commun Biol. 2024 Feb 5;7:152. doi: 10.1038/s42003-024-05780-y (PMC10844249; doi:10.1038/s42003-024-05780-y)
Supplement: Supplementary file 4 — Supplementary Data 1 [file 42003_2024_5780_MOESM4_ESM.xlsx]

## Sheet: Results
	Gene symbol (human)	Gene name	Ensembl_ID (human gene)	Mouse_Homologues	Biological Process GO id	Biological Process GO term	Adjusted P value of GO enrichment	GO_category	Gene expression fold Change (log2)_NS patient lesional skin	Adjusted P value_NS patient lesional skin	Gene expression fold change (log2)_Spink5 cKO lesional skin	Adjusted P value_Spink5 cKO lesional skin
0	AIM2	absent in melanoma 2	ENSG00000163568	['Aim2']	GO:0006954	inflammatory response	5.61574e-31	Immune/inflammatory response	1.60639	1.41738e-06	3.10599	2.17e-07
1	CASP4	caspase 4	ENSG00000196954	['Casp4']	GO:0006954	inflammatory response	5.61574e-31	Immune/inflammatory response	1.24529	3.64379e-29	1.74328	0.000117581
2	CCL17	C-C motif chemokine ligand 17	ENSG00000102970	['Ccl17']	GO:0006954	inflammatory response	5.61574e-31	Immune/inflammatory response	1.90595	2.17581e-05	3.79063	1.34e-10
3	CCL20	C-C motif chemokine ligand 20	ENSG00000115009	['Ccl20']	GO:0006954	inflammatory response	5.61574e-31	Immune/inflammatory response	5.14164	3.94121e-19	3.38955	5.43e-14
4	CCL4	C-C motif chemokine ligand 4	ENSG00000275302	['Ccl4']	GO:0006954	inflammatory response	5.61574e-31	Immune/inflammatory response	1.35456	0.000435941	6.50064	4.55e-15
5	CCR1	C-C motif chemokine receptor 1	ENSG00000163823	['Ccr1']	GO:0006954	inflammatory response	5.61574e-31	Immune/inflammatory response	2.26255	1.31181e-15	2.65745	2.14e-05
6	CCR7	C-C motif chemokine receptor 7	ENSG00000126353	['Ccr7']	GO:0006954	inflammatory response	5.61574e-31	Immune/inflammatory response	2.33039	1.39915e-16	1.22774	0.0471371
7	CD14	CD14 molecule	ENSG00000170458	['Cd14']	GO:0006954	inflammatory response	5.61574e-31	Immune/inflammatory response	1.65789	2.6047e-12	4.00045	2.36e-08
8	CLEC7A	C-type lectin domain containing 7A	ENSG00000172243	['Clec7a']	GO:0006954	inflammatory response	5.61574e-31	Immune/inflammatory response	2.38022	1.83371e-42	2.37266	0.000953196
9	CTSC	cathepsin C	ENSG00000109861	['Ctsc']	GO:0006954	inflammatory response	5.61574e-31	Immune/inflammatory response	1.76998	1.22941e-50	1.50298	0.000469539
10	CXCL2	C-X-C motif chemokine ligand 2	ENSG00000081041	['Cxcl1']	GO:0006954	inflammatory response	5.61574e-31	Immune/inflammatory response	2.41342	2.25077e-12	5.83666	1.37e-13
11	CXCL3	C-X-C motif chemokine ligand 3	ENSG00000163734	['Cxcl2']	GO:0006954	inflammatory response	5.61574e-31	Immune/inflammatory response	2.31028	8.51402e-11	9.57625	3.03e-37
12	CXCL6	C-X-C motif chemokine ligand 6	ENSG00000124875	['Cxcl5']	GO:0006954	inflammatory response	5.61574e-31	Immune/inflammatory response	4.66827	3.15997e-08	5.47573	1.09e-07
13	CXCR2	C-X-C motif chemokine receptor 2	ENSG00000180871	['Cxcr2']	GO:0006954	inflammatory response	5.61574e-31	Immune/inflammatory response	2.16647	7.08005e-20	4.38416	8.42e-16
14	DUOXA1	dual oxidase maturation factor 1	ENSG00000140254	['Duoxa1']	GO:0006954	inflammatory response	5.61574e-31	Immune/inflammatory response	1.27633	4.03356e-33	1.95128	4.27e-06
15	ELF3	E74 like ETS transcription factor 3	ENSG00000163435	['Elf3']	GO:0006954	inflammatory response	5.61574e-31	Immune/inflammatory response	1.69905	1.33358e-07	5.03231	2.97e-29
16	EPHA2	EPH receptor A2	ENSG00000142627	['Epha2']	GO:0006954	inflammatory response	5.61574e-31	Immune/inflammatory response	1.00318	3.01203e-07	1.50193	0.00118171
17	EPHB2	EPH receptor B2	ENSG00000133216	['Ephb2']	GO:0006954	inflammatory response	5.61574e-31	Immune/inflammatory response	2.25282	4.11983e-21	1.81415	9.19e-07
18	FOXP3	forkhead box P3	ENSG00000049768	['Foxp3']	GO:0006954	inflammatory response	5.61574e-31	Immune/inflammatory response	1.80543	2.48369e-17	1.28349	0.0177682
19	FPR1	formyl peptide receptor 1	ENSG00000171051	['Fpr1']	GO:0006954	inflammatory response	5.61574e-31	Immune/inflammatory response	4.73943	9.34672e-18	5.60234	4.29e-10
20	FPR2	formyl peptide receptor 2	ENSG00000171049	['Fpr2']	GO:0006954	inflammatory response	5.61574e-31	Immune/inflammatory response	5.73809	6.96579e-16	5.27194	6.7e-12
21	GBA	glucosylceramidase beta	ENSG00000177628	['Gba']	GO:0006954	inflammatory response	5.61574e-31	Immune/inflammatory response	1.25591	1.06803e-15	1.6455	7.86e-08
22	HIF1A	hypoxia inducible factor 1 subunit alpha	ENSG00000100644	['Hif1a']	GO:0006954	inflammatory response	5.61574e-31	Immune/inflammatory response	1.68295	4.95625e-27	2.23602	1.23e-08
23	HPSE	heparanase	ENSG00000173083	['Hpse']	GO:0006954	inflammatory response	5.61574e-31	Immune/inflammatory response	2.06376	4.50388e-27	1.23695	0.0171468
24	IL10	interleukin 10	ENSG00000136634	['Il10']	GO:0006954	inflammatory response	5.61574e-31	Immune/inflammatory response	3.22895	6.82141e-10	1.78601	0.0265734
25	IL12B	interleukin 12B	ENSG00000113302	['Il12b']	GO:0006954	inflammatory response	5.61574e-31	Immune/inflammatory response	3.89812	3.43895e-06	3.59551	8.95e-06
26	IL17A	interleukin 17A	ENSG00000112115	['Il17a']	GO:0006954	inflammatory response	5.61574e-31	Immune/inflammatory response	4.32891	5.65546e-07	9.83382	4.37e-15
27	IL17C	interleukin 17C	ENSG00000124391	['Il17c']	GO:0006954	inflammatory response	5.61574e-31	Immune/inflammatory response	3.32808	2.96441e-06	8.49774	1.04e-27
28	IL17F	interleukin 17F	ENSG00000112116	['Il17f']	GO:0006954	inflammatory response	5.61574e-31	Immune/inflammatory response	6.07924	4.91116e-07	6.08105	1.84e-17
29	IL18RAP	interleukin 18 receptor accessory protein	ENSG00000115607	['Il18rap']	GO:0006954	inflammatory response	5.61574e-31	Immune/inflammatory response	2.40604	3.53331e-15	4.27742	2.47e-16
30	IL1A	interleukin 1 alpha	ENSG00000115008	['Il1a']	GO:0006954	inflammatory response	5.61574e-31	Immune/inflammatory response	1.14397	0.000865937	3.0491	2.33e-17
31	IL1B	interleukin 1 beta	ENSG00000125538	['Il1b']	GO:0006954	inflammatory response	5.61574e-31	Immune/inflammatory response	2.48911	1.69115e-06	6.64001	1.41e-23
32	IL1RN	interleukin 1 receptor antagonist	ENSG00000136689	['Il1rn']	GO:0006954	inflammatory response	5.61574e-31	Immune/inflammatory response	1.04424	6.09802e-15	2.44851	1.21e-08
33	IL20	interleukin 20	ENSG00000162891	['Il20']	GO:0006954	inflammatory response	5.61574e-31	Immune/inflammatory response	4.49475	3.29087e-09	11.0014	5.69e-21
34	IL22	interleukin 22	ENSG00000127318	Il22	GO:0006954	inflammatory response	5.61574e-31	Immune/inflammatory response	4.32615	2.91418e-08	9.35008	3.18e-16
35	IL23A	interleukin 23 subunit alpha	ENSG00000110944	['Il23a']	GO:0006954	inflammatory response	5.61574e-31	Immune/inflammatory response	1.09533	0.000810586	6.21939	1.03e-24
36	IL23R	interleukin 23 receptor	ENSG00000162594	['Il23r']	GO:0006954	inflammatory response	5.61574e-31	Immune/inflammatory response	1.56381	0.000658172	2.06298	0.000341928
37	IL2RA	interleukin 2 receptor subunit alpha	ENSG00000134460	['Il2ra']	GO:0006954	inflammatory response	5.61574e-31	Immune/inflammatory response	2.44449	1.92421e-20	1.67673	7.41e-05
38	IL36A	interleukin 36 alpha	ENSG00000136694	['Il36a']	GO:0006954	inflammatory response	5.61574e-31	Immune/inflammatory response	6.54541	2.75193e-11	6.6594	4.88e-26
39	IL36G	interleukin 36 gamma	ENSG00000136688	['Il36g']	GO:0006954	inflammatory response	5.61574e-31	Immune/inflammatory response	4.27147	4.40991e-38	3.97271	2.41e-17
40	IL36RN	interleukin 36 receptor antagonist	ENSG00000136695	['Il36rn']	GO:0006954	inflammatory response	5.61574e-31	Immune/inflammatory response	1.75454	3.4098e-13	2.96619	1.97e-10
41	IL4R	interleukin 4 receptor	ENSG00000077238	['Il4ra']	GO:0006954	inflammatory response	5.61574e-31	Immune/inflammatory response	1.49194	6.88375e-19	1.69712	3.78e-05
42	IL6	interleukin 6	ENSG00000136244	['Il6']	GO:0006954	inflammatory response	5.61574e-31	Immune/inflammatory response	2.01189	0.00310751	2.66029	0.00441985
43	KRT16	keratin 16	ENSG00000186832	['Krt16']	GO:0006954	inflammatory response	5.61574e-31	Immune/inflammatory response	5.10452	2.14017e-28	7.20612	2.66e-34
44	LDLR	low density lipoprotein receptor	ENSG00000130164	['Ldlr']	GO:0006954	inflammatory response	5.61574e-31	Immune/inflammatory response	1.42414	2.22133e-10	1.43468	0.00124889
45	LILRB4	leukocyte immunoglobulin like receptor B4	ENSG00000186818	Lilr4b	GO:0006954	inflammatory response	5.61574e-31	Immune/inflammatory response	2.3087	2.2581e-16	2.84671	4.64e-07
46	LTB4R	leukotriene B4 receptor	ENSG00000213903	['Ltb4r1']	GO:0006954	inflammatory response	5.61574e-31	Immune/inflammatory response	1.35142	1.86539e-17	2.37504	1.69e-07
47	LTB4R2	leukotriene B4 receptor 2	ENSG00000213906	['Ltb4r2']	GO:0006954	inflammatory response	5.61574e-31	Immune/inflammatory response	1.27927	3.26327e-17	1.83286	0.001398
48	LY96	lymphocyte antigen 96	ENSG00000154589	['Ly96']	GO:0006954	inflammatory response	5.61574e-31	Immune/inflammatory response	1.0285	2.27123e-07	1.36107	3.4e-05
49	MEFV	MEFV innate immuity regulator, pyrin	ENSG00000103313	['Mefv']	GO:0006954	inflammatory response	5.61574e-31	Immune/inflammatory response	3.07386	1.92653e-22	1.77039	0.0117694
50	MMP9	matrix metallopeptidase 9	ENSG00000100985	['Mmp9']	GO:0006954	inflammatory response	5.61574e-31	Immune/inflammatory response	1.68994	6.87192e-07	2.6365	2.19e-05
51	MYD88	MYD88 innate immune signal transduction adaptor	ENSG00000172936	['Myd88']	GO:0006954	inflammatory response	5.61574e-31	Immune/inflammatory response	1.39931	3.90119e-40	1.57949	1.07e-07
52	NLRP12	NLR family pyrin domain containing 12	ENSG00000142405	['Nlrp12']	GO:0006954	inflammatory response	5.61574e-31	Immune/inflammatory response	1.41674	6.01209e-05	1.81339	0.0197006
53	NOD2	nucleotide binding oligomerization domain containing 2	ENSG00000167207	['Nod2']	GO:0006954	inflammatory response	5.61574e-31	Immune/inflammatory response	1.25555	2.58135e-21	2.85269	5.37e-05
54	OSM	oncostatin M	ENSG00000099985	['Osm']	GO:0006954	inflammatory response	5.61574e-31	Immune/inflammatory response	3.08114	1.78163e-10	5.52714	1.3e-15
55	PGLYRP2	peptidoglycan recognition protein 2	ENSG00000161031	['Pglyrp2']	GO:0006954	inflammatory response	5.61574e-31	Immune/inflammatory response	2.48195	8.38935e-11	1.19181	0.0204743
56	PLGRKT	plasminogen receptor with a C-terminal lysine	ENSG00000107020	['Plgrkt']	GO:0006954	inflammatory response	5.61574e-31	Immune/inflammatory response	1.0249	3.02175e-13	1.0843	0.000401181
57	PPARD	peroxisome proliferator activated receptor delta	ENSG00000112033	['Ppard']	GO:0006954	inflammatory response	5.61574e-31	Immune/inflammatory response	1.283	1.94582e-32	1.86212	6.43e-09
58	PROK2	prokineticin 2	ENSG00000163421	['Prok2']	GO:0006954	inflammatory response	5.61574e-31	Immune/inflammatory response	3.04342	6.48708e-09	3.7999	0.000399755
59	PYCARD	PYD and CARD domain containing	ENSG00000103490	['Pycard']	GO:0006954	inflammatory response	5.61574e-31	Immune/inflammatory response	1.15487	2.37351e-17	1.61908	1.23e-06
60	S100A8	S100 calcium binding protein A8	ENSG00000143546	['S100a8']	GO:0006954	inflammatory response	5.61574e-31	Immune/inflammatory response	5.5541	2.2288e-21	9.72335	2.32e-34
61	S100A9	S100 calcium binding protein A9	ENSG00000163220	['S100a9']	GO:0006954	inflammatory response	5.61574e-31	Immune/inflammatory response	5.8532	2.91094e-19	11.4906	1.72e-70
62	SAA1	serum amyloid A1	ENSG00000173432	Saa1	GO:0006954	inflammatory response	5.61574e-31	Immune/inflammatory response	3.35181	1.61832e-11	5.76867	2.75e-31
63	SELP	selectin P	ENSG00000174175	['Selp']	GO:0006954	inflammatory response	5.61574e-31	Immune/inflammatory response	1.096	8.34919e-10	1.80977	0.00398559
64	SLAMF1	signaling lymphocytic activation molecule family member 1	ENSG00000117090	['Slamf1']	GO:0006954	inflammatory response	5.61574e-31	Immune/inflammatory response	1.31156	3.4049e-09	1.402	0.000799837
65	SMPDL3B	sphingomyelin phosphodiesterase acid like 3B	ENSG00000130768	['Smpdl3b']	GO:0006954	inflammatory response	5.61574e-31	Immune/inflammatory response	1.06951	7.47239e-09	1.34075	0.00591
66	SPP1	secreted phosphoprotein 1	ENSG00000118785	['Spp1']	GO:0006954	inflammatory response	5.61574e-31	Immune/inflammatory response	2.0994	0.000556639	1.97725	0.00379467
67	TREM1	triggering receptor expressed on myeloid cells 1	ENSG00000124731	['Trem1']	GO:0006954	inflammatory response	5.61574e-31	Immune/inflammatory response	3.4813	2.55524e-15	6.58545	2.08e-20
68	ZC3H12A	zinc finger CCCH-type containing 12A	ENSG00000163874	['Zc3h12a']	GO:0006954	inflammatory response	5.61574e-31	Immune/inflammatory response	2.47437	1.32011e-23	3.58304	1.18e-31
69	AIM2	absent in melanoma 2	ENSG00000163568	['Aim2']	GO:0002230	positive regulation of defense response to virus by host	3.02083e-05	Immune/inflammatory response	1.60639	1.41738e-06	3.10599	2.17e-07
70	IL12B	interleukin 12B	ENSG00000113302	['Il12b']	GO:0002230	positive regulation of defense response to virus by host	3.02083e-05	Immune/inflammatory response	3.89812	3.43895e-06	3.59551	8.95e-06
71	IL23A	interleukin 23 subunit alpha	ENSG00000110944	['Il23a']	GO:0002230	positive regulation of defense response to virus by host	3.02083e-05	Immune/inflammatory response	1.09533	0.000810586	6.21939	1.03e-24
72	IL23R	interleukin 23 receptor	ENSG00000162594	['Il23r']	GO:0002230	positive regulation of defense response to virus by host	3.02083e-05	Immune/inflammatory response	1.56381	0.000658172	2.06298	0.000341928
73	PYCARD	PYD and CARD domain containing	ENSG00000103490	['Pycard']	GO:0002230	positive regulation of defense response to virus by host	3.02083e-05	Immune/inflammatory response	1.15487	2.37351e-17	1.61908	1.23e-06
74	ZC3H12A	zinc finger CCCH-type containing 12A	ENSG00000163874	['Zc3h12a']	GO:0002230	positive regulation of defense response to virus by host	3.02083e-05	Immune/inflammatory response	2.47437	1.32011e-23	3.58304	1.18e-31
75	AIM2	absent in melanoma 2	ENSG00000163568	['Aim2']	GO:0001816	cytokine production	0.00876789	Immune/inflammatory response	1.60639	1.41738e-06	3.10599	2.17e-07
76	CCR7	C-C motif chemokine receptor 7	ENSG00000126353	['Ccr7']	GO:0001816	cytokine production	0.00876789	Immune/inflammatory response	2.33039	1.39915e-16	1.22774	0.0471371
77	CD14	CD14 molecule	ENSG00000170458	['Cd14']	GO:0001816	cytokine production	0.00876789	Immune/inflammatory response	1.65789	2.6047e-12	4.00045	2.36e-08
78	CLEC7A	C-type lectin domain containing 7A	ENSG00000172243	['Clec7a']	GO:0001816	cytokine production	0.00876789	Immune/inflammatory response	2.38022	1.83371e-42	2.37266	0.000953196
79	CXCL6	C-X-C motif chemokine ligand 6	ENSG00000124875	['Cxcl5']	GO:0001816	cytokine production	0.00876789	Immune/inflammatory response	4.66827	3.15997e-08	5.47573	1.09e-07
80	EPHA2	EPH receptor A2	ENSG00000142627	['Epha2']	GO:0001816	cytokine production	0.00876789	Immune/inflammatory response	1.00318	3.01203e-07	1.50193	0.00118171
81	EPHB2	EPH receptor B2	ENSG00000133216	['Ephb2']	GO:0001816	cytokine production	0.00876789	Immune/inflammatory response	2.25282	4.11983e-21	1.81415	9.19e-07
82	FOXP3	forkhead box P3	ENSG00000049768	['Foxp3']	GO:0001816	cytokine production	0.00876789	Immune/inflammatory response	1.80543	2.48369e-17	1.28349	0.0177682
83	GBA	glucosylceramidase beta	ENSG00000177628	['Gba']	GO:0001816	cytokine production	0.00876789	Immune/inflammatory response	1.25591	1.06803e-15	1.6455	7.86e-08
84	HIF1A	hypoxia inducible factor 1 subunit alpha	ENSG00000100644	['Hif1a']	GO:0001816	cytokine production	0.00876789	Immune/inflammatory response	1.68295	4.95625e-27	2.23602	1.23e-08
85	HPSE	heparanase	ENSG00000173083	['Hpse']	GO:0001816	cytokine production	0.00876789	Immune/inflammatory response	2.06376	4.50388e-27	1.23695	0.0171468
86	IL10	interleukin 10	ENSG00000136634	['Il10']	GO:0001816	cytokine production	0.00876789	Immune/inflammatory response	3.22895	6.82141e-10	1.78601	0.0265734
87	IL12B	interleukin 12B	ENSG00000113302	['Il12b']	GO:0001816	cytokine production	0.00876789	Immune/inflammatory response	3.89812	3.43895e-06	3.59551	8.95e-06
88	IL17A	interleukin 17A	ENSG00000112115	['Il17a']	GO:0001816	cytokine production	0.00876789	Immune/inflammatory response	4.32891	5.65546e-07	9.83382	4.37e-15
89	IL17F	interleukin 17F	ENSG00000112116	['Il17f']	GO:0001816	cytokine production	0.00876789	Immune/inflammatory response	6.07924	4.91116e-07	6.08105	1.84e-17
90	IL1A	interleukin 1 alpha	ENSG00000115008	['Il1a']	GO:0001816	cytokine production	0.00876789	Immune/inflammatory response	1.14397	0.000865937	3.0491	2.33e-17
91	IL1B	interleukin 1 beta	ENSG00000125538	['Il1b']	GO:0001816	cytokine production	0.00876789	Immune/inflammatory response	2.48911	1.69115e-06	6.64001	1.41e-23
92	IL23A	interleukin 23 subunit alpha	ENSG00000110944	['Il23a']	GO:0001816	cytokine production	0.00876789	Immune/inflammatory response	1.09533	0.000810586	6.21939	1.03e-24
93	IL23R	interleukin 23 receptor	ENSG00000162594	['Il23r']	GO:0001816	cytokine production	0.00876789	Immune/inflammatory response	1.56381	0.000658172	2.06298	0.000341928
94	IL36A	interleukin 36 alpha	ENSG00000136694	['Il36a']	GO:0001816	cytokine production	0.00876789	Immune/inflammatory response	6.54541	2.75193e-11	6.6594	4.88e-26
95	IL36RN	interleukin 36 receptor antagonist	ENSG00000136695	['Il36rn']	GO:0001816	cytokine production	0.00876789	Immune/inflammatory response	1.75454	3.4098e-13	2.96619	1.97e-10
96	IL4R	interleukin 4 receptor	ENSG00000077238	['Il4ra']	GO:0001816	cytokine production	0.00876789	Immune/inflammatory response	1.49194	6.88375e-19	1.69712	3.78e-05
97	IL6	interleukin 6	ENSG00000136244	['Il6']	GO:0001816	cytokine production	0.00876789	Immune/inflammatory response	2.01189	0.00310751	2.66029	0.00441985
98	LILRB4	leukocyte immunoglobulin like receptor B4	ENSG00000186818	Lilr4b	GO:0001816	cytokine production	0.00876789	Immune/inflammatory response	2.3087	2.2581e-16	2.84671	4.64e-07
99	LY96	lymphocyte antigen 96	ENSG00000154589	['Ly96']	GO:0001816	cytokine production	0.00876789	Immune/inflammatory response	1.0285	2.27123e-07	1.36107	3.4e-05
100	MEFV	MEFV innate immuity regulator, pyrin	ENSG00000103313	['Mefv']	GO:0001816	cytokine production	0.00876789	Immune/inflammatory response	3.07386	1.92653e-22	1.77039	0.0117694
101	MYD88	MYD88 innate immune signal transduction adaptor	ENSG00000172936	['Myd88']	GO:0001816	cytokine production	0.00876789	Immune/inflammatory response	1.39931	3.90119e-40	1.57949	1.07e-07
102	NLRP12	NLR family pyrin domain containing 12	ENSG00000142405	['Nlrp12']	GO:0001816	cytokine production	0.00876789	Immune/inflammatory response	1.41674	6.01209e-05	1.81339	0.0197006
103	NOD2	nucleotide binding oligomerization domain containing 2	ENSG00000167207	['Nod2']	GO:0001816	cytokine production	0.00876789	Immune/inflammatory response	1.25555	2.58135e-21	2.85269	5.37e-05
104	OSM	oncostatin M	ENSG00000099985	['Osm']	GO:0001816	cytokine production	0.00876789	Immune/inflammatory response	3.08114	1.78163e-10	5.52714	1.3e-15
105	PGLYRP2	peptidoglycan recognition protein 2	ENSG00000161031	['Pglyrp2']	GO:0001816	cytokine production	0.00876789	Immune/inflammatory response	2.48195	8.38935e-11	1.19181	0.0204743
106	PYCARD	PYD and CARD domain containing	ENSG00000103490	['Pycard']	GO:0001816	cytokine production	0.00876789	Immune/inflammatory response	1.15487	2.37351e-17	1.61908	1.23e-06
107	SAA1	serum amyloid A1	ENSG00000173432	Saa1	GO:0001816	cytokine production	0.00876789	Immune/inflammatory response	3.35181	1.61832e-11	5.76867	2.75e-31
108	SLAMF1	signaling lymphocytic activation molecule family member 1	ENSG00000117090	['Slamf1']	GO:0001816	cytokine production	0.00876789	Immune/inflammatory response	1.31156	3.4049e-09	1.402	0.000799837
109	ZC3H12A	zinc finger CCCH-type containing 12A	ENSG00000163874	['Zc3h12a']	GO:0001816	cytokine production	0.00876789	Immune/inflammatory response	2.47437	1.32011e-23	3.58304	1.18e-31
110	ARG1	arginase 1	ENSG00000118520	['Arg1']	GO:0001816	cytokine production	0.00876789	Immune/inflammatory response	1.92818	1.10821e-11	2.61665	8.23e-06
111	CD274	CD274 molecule	ENSG00000120217	['Cd274']	GO:0001816	cytokine production	0.00876789	Immune/inflammatory response	2.51521	1.00563e-17	3.05989	9.77e-07
112	CD80	CD80 molecule	ENSG00000121594	['Cd80']	GO:0001816	cytokine production	0.00876789	Immune/inflammatory response	2.00124	1.82628e-09	2.43359	1.09e-05
113	CSF2	colony stimulating factor 2	ENSG00000164400	['Csf2']	GO:0001816	cytokine production	0.00876789	Immune/inflammatory response	1.47549	0.0380073	5.21538	1.33e-17
114	EBI3	Epstein-Barr virus induced 3	ENSG00000105246	['Ebi3']	GO:0001816	cytokine production	0.00876789	Immune/inflammatory response	1.20289	0.000268376	1.8233	0.000370097
115	LTF	lactotransferrin	ENSG00000012223	['Ltf']	GO:0001816	cytokine production	0.00876789	Immune/inflammatory response	3.13809	2.4922e-07	2.31723	0.0027124
116	POLR3G	RNA polymerase III subunit G	ENSG00000113356	['Polr3g']	GO:0001816	cytokine production	0.00876789	Immune/inflammatory response	2.71801	1.51508e-65	1.57717	9.34e-08
117	SERPINB1	serpin family B member 1	ENSG00000021355	['Serpinb1a']	GO:0001816	cytokine production	0.00876789	Immune/inflammatory response	2.16247	1.00975e-25	1.58759	0.0192316
118	BATF	basic leucine zipper ATF-like transcription factor	ENSG00000156127	['Batf']	GO:0001816	cytokine production	0.00876789	Immune/inflammatory response	1.41401	1.01378e-14	1.37518	0.000834583
119	BCL3	BCL3 transcription coactivator	ENSG00000069399	['Bcl3']	GO:0001816	cytokine production	0.00876789	Immune/inflammatory response	1.71807	6.07503e-25	3.35427	1.33e-10
120	CLEC4E	C-type lectin domain family 4 member E	ENSG00000166523	['Clec4e']	GO:0001816	cytokine production	0.00876789	Immune/inflammatory response	2.98651	1.00423e-09	6.26232	4.24e-15
121	CLEC6A	C-type lectin domain containing 6A	ENSG00000205846	['Clec4n']	GO:0001816	cytokine production	0.00876789	Immune/inflammatory response	3.70299	5.73285e-06	2.29906	3.69e-08
122	HOMER3	homer scaffold protein 3	ENSG00000051128	['Homer3']	GO:0001816	cytokine production	0.00876789	Immune/inflammatory response	1.12239	1.58846e-16	1.39972	0.000609632
123	SCIMP	SLP adaptor and CSK interacting membrane protein	ENSG00000161929	['Scimp']	GO:0001816	cytokine production	0.00876789	Immune/inflammatory response	1.60465	1.06683e-12	1.85719	0.000200711
124	TRIM15	tripartite motif containing 15	ENSG00000204610	['Trim15']	GO:0001816	cytokine production	0.00876789	Immune/inflammatory response	3.11408	1.77708e-13	3.7668	0.000189983
125	AIM2	absent in melanoma 2	ENSG00000163568	['Aim2']	GO:0051092	positive regulation of NF-kappaB transcription factor activity	0.000102272	Signaling pathway	1.60639	1.41738e-06	3.10599	2.17e-07
126	CLEC7A	C-type lectin domain containing 7A	ENSG00000172243	['Clec7a']	GO:0051092	positive regulation of NF-kappaB transcription factor activity	0.000102272	Signaling pathway	2.38022	1.83371e-42	2.37266	0.000953196
127	IL18RAP	interleukin 18 receptor accessory protein	ENSG00000115607	['Il18rap']	GO:0051092	positive regulation of NF-kappaB transcription factor activity	0.000102272	Signaling pathway	2.40604	3.53331e-15	4.27742	2.47e-16
128	IL1B	interleukin 1 beta	ENSG00000125538	['Il1b']	GO:0051092	positive regulation of NF-kappaB transcription factor activity	0.000102272	Signaling pathway	2.48911	1.69115e-06	6.64001	1.41e-23
129	IL6	interleukin 6	ENSG00000136244	['Il6']	GO:0051092	positive regulation of NF-kappaB transcription factor activity	0.000102272	Signaling pathway	2.01189	0.00310751	2.66029	0.00441985
130	MYD88	MYD88 innate immune signal transduction adaptor	ENSG00000172936	['Myd88']	GO:0051092	positive regulation of NF-kappaB transcription factor activity	0.000102272	Signaling pathway	1.39931	3.90119e-40	1.57949	1.07e-07
131	NOD2	nucleotide binding oligomerization domain containing 2	ENSG00000167207	['Nod2']	GO:0051092	positive regulation of NF-kappaB transcription factor activity	0.000102272	Signaling pathway	1.25555	2.58135e-21	2.85269	5.37e-05
132	PYCARD	PYD and CARD domain containing	ENSG00000103490	['Pycard']	GO:0051092	positive regulation of NF-kappaB transcription factor activity	0.000102272	Signaling pathway	1.15487	2.37351e-17	1.61908	1.23e-06
133	S100A8	S100 calcium binding protein A8	ENSG00000143546	['S100a8']	GO:0051092	positive regulation of NF-kappaB transcription factor activity	0.000102272	Signaling pathway	5.5541	2.2288e-21	9.72335	2.32e-34
134	S100A9	S100 calcium binding protein A9	ENSG00000163220	['S100a9']	GO:0051092	positive regulation of NF-kappaB transcription factor activity	0.000102272	Signaling pathway	5.8532	2.91094e-19	11.4906	1.72e-70
135	LTF	lactotransferrin	ENSG00000012223	['Ltf']	GO:0051092	positive regulation of NF-kappaB transcription factor activity	0.000102272	Signaling pathway	3.13809	2.4922e-07	2.31723	0.0027124
136	NTRK1	neurotrophic receptor tyrosine kinase 1	ENSG00000198400	['Ntrk1']	GO:0051092	positive regulation of NF-kappaB transcription factor activity	0.000102272	Signaling pathway	1.96564	1.98847e-05	4.11004	5.33e-10
137	TRIM15	tripartite motif containing 15	ENSG00000204610	['Trim15']	GO:0051092	positive regulation of NF-kappaB transcription factor activity	0.000102272	Signaling pathway	3.11408	1.77708e-13	3.7668	0.000189983
138	AIM2	absent in melanoma 2	ENSG00000163568	['Aim2']	GO:0006508	proteolysis	5.75333e-05	Protease activity	1.60639	1.41738e-06	3.10599	2.17e-07
139	CASP4	caspase 4	ENSG00000196954	['Casp4']	GO:0006508	proteolysis	5.75333e-05	Protease activity	1.24529	3.64379e-29	1.74328	0.000117581
140	CLEC7A	C-type lectin domain containing 7A	ENSG00000172243	['Clec7a']	GO:0006508	proteolysis	5.75333e-05	Protease activity	2.38022	1.83371e-42	2.37266	0.000953196
141	CTSC	cathepsin C	ENSG00000109861	['Ctsc']	GO:0006508	proteolysis	5.75333e-05	Protease activity	1.76998	1.22941e-50	1.50298	0.000469539
142	GBA	glucosylceramidase beta	ENSG00000177628	['Gba']	GO:0006508	proteolysis	5.75333e-05	Protease activity	1.25591	1.06803e-15	1.6455	7.86e-08
143	HPSE	heparanase	ENSG00000173083	['Hpse']	GO:0006508	proteolysis	5.75333e-05	Protease activity	2.06376	4.50388e-27	1.23695	0.0171468
144	IL10	interleukin 10	ENSG00000136634	['Il10']	GO:0006508	proteolysis	5.75333e-05	Protease activity	3.22895	6.82141e-10	1.78601	0.0265734
145	IL1B	interleukin 1 beta	ENSG00000125538	['Il1b']	GO:0006508	proteolysis	5.75333e-05	Protease activity	2.48911	1.69115e-06	6.64001	1.41e-23
146	MEFV	MEFV innate immuity regulator, pyrin	ENSG00000103313	['Mefv']	GO:0006508	proteolysis	5.75333e-05	Protease activity	3.07386	1.92653e-22	1.77039	0.0117694
147	MMP9	matrix metallopeptidase 9	ENSG00000100985	['Mmp9']	GO:0006508	proteolysis	5.75333e-05	Protease activity	1.68994	6.87192e-07	2.6365	2.19e-05
148	NLRP12	NLR family pyrin domain containing 12	ENSG00000142405	['Nlrp12']	GO:0006508	proteolysis	5.75333e-05	Protease activity	1.41674	6.01209e-05	1.81339	0.0197006
149	PLGRKT	plasminogen receptor with a C-terminal lysine	ENSG00000107020	['Plgrkt']	GO:0006508	proteolysis	5.75333e-05	Protease activity	1.0249	3.02175e-13	1.0843	0.000401181
150	PYCARD	PYD and CARD domain containing	ENSG00000103490	['Pycard']	GO:0006508	proteolysis	5.75333e-05	Protease activity	1.15487	2.37351e-17	1.61908	1.23e-06
151	S100A8	S100 calcium binding protein A8	ENSG00000143546	['S100a8']	GO:0006508	proteolysis	5.75333e-05	Protease activity	5.5541	2.2288e-21	9.72335	2.32e-34
152	S100A9	S100 calcium binding protein A9	ENSG00000163220	['S100a9']	GO:0006508	proteolysis	5.75333e-05	Protease activity	5.8532	2.91094e-19	11.4906	1.72e-70
153	ZC3H12A	zinc finger CCCH-type containing 12A	ENSG00000163874	['Zc3h12a']	GO:0006508	proteolysis	5.75333e-05	Protease activity	2.47437	1.32011e-23	3.58304	1.18e-31
154	CASP14	caspase 14	ENSG00000105141	['Casp14']	GO:0006508	proteolysis	5.75333e-05	Protease activity	1.1854	6.54235e-07	2.9333	9.08e-10
155	SFN	stratifin	ENSG00000175793	['Sfn']	GO:0006508	proteolysis	5.75333e-05	Protease activity	1.71627	1.40937e-33	1.49098	0.000105585
156	KLK7	kallikrein related peptidase 7	ENSG00000169035	['Klk7']	GO:0006508	proteolysis	5.75333e-05	Protease activity	1.26188	1.19481e-13	2.00606	2.46e-07
157	MMP1	matrix metallopeptidase 1	ENSG00000196611	['Mmp1a']	GO:0006508	proteolysis	5.75333e-05	Protease activity	7.3816	1.52688e-25	5.03622	0.00488567
158	MMP10	matrix metallopeptidase 10	ENSG00000166670	['Mmp10']	GO:0006508	proteolysis	5.75333e-05	Protease activity	3.66193	2.73611e-06	4.18875	0.000206543
159	CDC20	cell division cycle 20	ENSG00000117399	['Cdc20']	GO:0006508	proteolysis	5.75333e-05	Protease activity	2.57406	7.12148e-33	1.22215	0.00297334
160	KLK8	kallikrein related peptidase 8	ENSG00000129455	['Klk8']	GO:0006508	proteolysis	5.75333e-05	Protease activity	1.44591	4.40508e-15	2.89447	1.44e-08
161	LTF	lactotransferrin	ENSG00000012223	['Ltf']	GO:0006508	proteolysis	5.75333e-05	Protease activity	3.13809	2.4922e-07	2.31723	0.0027124
162	PLAU	plasminogen activator, urokinase	ENSG00000122861	['Plau']	GO:0006508	proteolysis	5.75333e-05	Protease activity	1.04937	1.29476e-05	1.35931	3.62e-07
163	SERPINB1	serpin family B member 1	ENSG00000021355	['Serpinb1a']	GO:0006508	proteolysis	5.75333e-05	Protease activity	2.16247	1.00975e-25	1.58759	0.0192316
164	SERPINB3	serpin family B member 3	ENSG00000057149	['Serpinb3d']	GO:0006508	proteolysis	5.75333e-05	Protease activity	5.23613	2.40784e-32	6.22979	6.95e-12
165	SOX7	SRY-box transcription factor 7	ENSG00000171056	['Sox7']	GO:0006508	proteolysis	5.75333e-05	Protease activity	1.50843	1.93668e-15	1.88849	5.08e-06
166	TNFSF14	TNF superfamily member 14	ENSG00000125735	['Tnfsf14']	GO:0006508	proteolysis	5.75333e-05	Protease activity	1.02729	2.24287e-05	1.95982	0.00194804
167	PRELID1	PRELI domain containing 1	ENSG00000169230	['Prelid1']	GO:0006508	proteolysis	5.75333e-05	Protease activity	1.65042	1.42523e-35	1.08985	3.95e-06
168	ENO1	enolase 1	ENSG00000074800	Eno1	GO:0006508	proteolysis	5.75333e-05	Protease activity	1.49575	1.19877e-26	1.86407	5.71e-13
169	PLAUR	plasminogen activator, urokinase receptor	ENSG00000011422	['Plaur']	GO:0006508	proteolysis	5.75333e-05	Protease activity	1.52652	2.00863e-14	2.68245	3.93e-05
170	FAM162A	family with sequence similarity 162 member A	ENSG00000114023	['Fam162a']	GO:0006508	proteolysis	5.75333e-05	Protease activity	1.33126	5.93334e-19	2.55819	3.55e-11
171	CSTA	cystatin A	ENSG00000121552	Cstdc4	GO:0006508	proteolysis	5.75333e-05	Protease activity	2.49259	1.3274e-41	9.983	9.08e-38
172	CSTB	cystatin B	ENSG00000160213	['Cstb']	GO:0006508	proteolysis	5.75333e-05	Protease activity	2.18797	1.05749e-19	1.67389	0.00476727
173	ENDOU	endonuclease, poly(U) specific	ENSG00000111405	['Endou']	GO:0006508	proteolysis	5.75333e-05	Protease activity	1.29489	1.76231e-07	2.96979	2.46e-05
174	EPOP	elongin BC and polycomb repressive complex 2 associated protein	ENSG00000273604	['Epop']	GO:0006508	proteolysis	5.75333e-05	Protease activity	1.83507	2.36409e-15	2.2337	2.48e-11
175	GGH	gamma-glutamyl hydrolase	ENSG00000137563	['Ggh']	GO:0006508	proteolysis	5.75333e-05	Protease activity	2.35049	3.402e-29	1.78131	1.3e-16
176	KLK10	kallikrein related peptidase 10	ENSG00000129451	['Klk10']	GO:0006508	proteolysis	5.75333e-05	Protease activity	2.21728	4.74717e-26	2.54498	1.31e-05
177	KLK12	kallikrein related peptidase 12	ENSG00000186474	['Klk12']	GO:0006508	proteolysis	5.75333e-05	Protease activity	1.47284	0.00839112	6.22646	1.69e-16
178	KLK13	kallikrein related peptidase 13	ENSG00000167759	['Klk13']	GO:0006508	proteolysis	5.75333e-05	Protease activity	3.9412	3.28225e-29	6.7855	1.97e-35
179	KLK14	kallikrein related peptidase 14	ENSG00000129437	['Klk14']	GO:0006508	proteolysis	5.75333e-05	Protease activity	1.27286	0.00037359	4.48111	5.84e-07
180	KLK6	kallikrein related peptidase 6	ENSG00000167755	['Klk6']	GO:0006508	proteolysis	5.75333e-05	Protease activity	2.99981	6.42869e-07	5.40938	1.12e-19
181	KLK9	kallikrein related peptidase 9	ENSG00000213022	['Klk9']	GO:0006508	proteolysis	5.75333e-05	Protease activity	1.8522	0.00217142	5.30344	1.98e-19
182	LRP8	LDL receptor related protein 8	ENSG00000157193	['Lrp8']	GO:0006508	proteolysis	5.75333e-05	Protease activity	1.93684	2.88999e-18	1.66397	0.00157593
183	PGK1	phosphoglycerate kinase 1	ENSG00000102144	['Pgk1']	GO:0006508	proteolysis	5.75333e-05	Protease activity	1.01329	8.2007e-20	1.16513	0.0012252
184	PI15	peptidase inhibitor 15	ENSG00000137558	['Pi15']	GO:0006508	proteolysis	5.75333e-05	Protease activity	2.62587	7.09438e-12	1.34335	0.0307197
185	PRSS22	serine protease 22	ENSG00000005001	['Prss22']	GO:0006508	proteolysis	5.75333e-05	Protease activity	2.19954	6.69147e-08	3.65696	5.43e-07
186	PRSS27	serine protease 27	ENSG00000172382	['Prss27']	GO:0006508	proteolysis	5.75333e-05	Protease activity	3.30843	6.46154e-25	6.06979	3e-58
187	PSME2	proteasome activator subunit 2	ENSG00000100911	['Psme2']	GO:0006508	proteolysis	5.75333e-05	Protease activity	1.50213	6.23752e-36	1.05258	0.000643302
188	SERPINB4	serpin family B member 4	ENSG00000206073	['Serpinb3a']	GO:0006508	proteolysis	5.75333e-05	Protease activity	5.9937	1.23731e-10	12.0984	8.35e-115
189	SLPI	secretory leukocyte peptidase inhibitor	ENSG00000124107	['Slpi']	GO:0006508	proteolysis	5.75333e-05	Protease activity	2.46074	1.85891e-15	7.66895	1.68e-43
190	SPINK7	serine peptidase inhibitor Kazal type 7	ENSG00000145879	['Spink7']	GO:0006508	proteolysis	5.75333e-05	Protease activity	2.52586	0.00019805	7.31704	0.000515777
191	TMPRSS11A	transmembrane serine protease 11A	ENSG00000187054	['Tmprss11a']	GO:0006508	proteolysis	5.75333e-05	Protease activity	3.5218	2.09747e-06	6.56902	1.55e-16
192	TMPRSS11D	transmembrane serine protease 11D	ENSG00000153802	['Tmprss11d']	GO:0006508	proteolysis	5.75333e-05	Protease activity	5.3412	1.0681e-22	6.96312	5.51e-15
193	TMPRSS4	transmembrane serine protease 4	ENSG00000137648	['Tmprss4']	GO:0006508	proteolysis	5.75333e-05	Protease activity	2.5734	1.72543e-11	1.84457	0.00304011
194	AIM2	absent in melanoma 2	ENSG00000163568	['Aim2']	GO:0007166	cell surface receptor signaling pathway	8.46745e-05	Signaling pathway	1.60639	1.41738e-06	3.10599	2.17e-07
195	CASP4	caspase 4	ENSG00000196954	['Casp4']	GO:0007166	cell surface receptor signaling pathway	8.46745e-05	Signaling pathway	1.24529	3.64379e-29	1.74328	0.000117581
196	CCL17	C-C motif chemokine ligand 17	ENSG00000102970	['Ccl17']	GO:0007166	cell surface receptor signaling pathway	8.46745e-05	Signaling pathway	1.90595	2.17581e-05	3.79063	1.34e-10
197	CCL20	C-C motif chemokine ligand 20	ENSG00000115009	['Ccl20']	GO:0007166	cell surface receptor signaling pathway	8.46745e-05	Signaling pathway	5.14164	3.94121e-19	3.38955	5.43e-14
198	CCL4	C-C motif chemokine ligand 4	ENSG00000275302	['Ccl4']	GO:0007166	cell surface receptor signaling pathway	8.46745e-05	Signaling pathway	1.35456	0.000435941	6.50064	4.55e-15
199	CCR1	C-C motif chemokine receptor 1	ENSG00000163823	['Ccr1']	GO:0007166	cell surface receptor signaling pathway	8.46745e-05	Signaling pathway	2.26255	1.31181e-15	2.65745	2.14e-05
200	CCR7	C-C motif chemokine receptor 7	ENSG00000126353	['Ccr7']	GO:0007166	cell surface receptor signaling pathway	8.46745e-05	Signaling pathway	2.33039	1.39915e-16	1.22774	0.0471371
201	CD14	CD14 molecule	ENSG00000170458	['Cd14']	GO:0007166	cell surface receptor signaling pathway	8.46745e-05	Signaling pathway	1.65789	2.6047e-12	4.00045	2.36e-08
202	CLEC7A	C-type lectin domain containing 7A	ENSG00000172243	['Clec7a']	GO:0007166	cell surface receptor signaling pathway	8.46745e-05	Signaling pathway	2.38022	1.83371e-42	2.37266	0.000953196
203	CXCL2	C-X-C motif chemokine ligand 2	ENSG00000081041	['Cxcl1']	GO:0007166	cell surface receptor signaling pathway	8.46745e-05	Signaling pathway	2.41342	2.25077e-12	5.83666	1.37e-13
204	CXCL3	C-X-C motif chemokine ligand 3	ENSG00000163734	['Cxcl2']	GO:0007166	cell surface receptor signaling pathway	8.46745e-05	Signaling pathway	2.31028	8.51402e-11	9.57625	3.03e-37
205	CXCL6	C-X-C motif chemokine ligand 6	ENSG00000124875	['Cxcl5']	GO:0007166	cell surface receptor signaling pathway	8.46745e-05	Signaling pathway	4.66827	3.15997e-08	5.47573	1.09e-07
206	CXCR2	C-X-C motif chemokine receptor 2	ENSG00000180871	['Cxcr2']	GO:0007166	cell surface receptor signaling pathway	8.46745e-05	Signaling pathway	2.16647	7.08005e-20	4.38416	8.42e-16
207	EPHA2	EPH receptor A2	ENSG00000142627	['Epha2']	GO:0007166	cell surface receptor signaling pathway	8.46745e-05	Signaling pathway	1.00318	3.01203e-07	1.50193	0.00118171
208	EPHB2	EPH receptor B2	ENSG00000133216	['Ephb2']	GO:0007166	cell surface receptor signaling pathway	8.46745e-05	Signaling pathway	2.25282	4.11983e-21	1.81415	9.19e-07
209	FOXP3	forkhead box P3	ENSG00000049768	['Foxp3']	GO:0007166	cell surface receptor signaling pathway	8.46745e-05	Signaling pathway	1.80543	2.48369e-17	1.28349	0.0177682
210	FPR1	formyl peptide receptor 1	ENSG00000171051	['Fpr1']	GO:0007166	cell surface receptor signaling pathway	8.46745e-05	Signaling pathway	4.73943	9.34672e-18	5.60234	4.29e-10
211	FPR2	formyl peptide receptor 2	ENSG00000171049	['Fpr2']	GO:0007166	cell surface receptor signaling pathway	8.46745e-05	Signaling pathway	5.73809	6.96579e-16	5.27194	6.7e-12
212	HIF1A	hypoxia inducible factor 1 subunit alpha	ENSG00000100644	['Hif1a']	GO:0007166	cell surface receptor signaling pathway	8.46745e-05	Signaling pathway	1.68295	4.95625e-27	2.23602	1.23e-08
213	IL10	interleukin 10	ENSG00000136634	['Il10']	GO:0007166	cell surface receptor signaling pathway	8.46745e-05	Signaling pathway	3.22895	6.82141e-10	1.78601	0.0265734
214	IL12B	interleukin 12B	ENSG00000113302	['Il12b']	GO:0007166	cell surface receptor signaling pathway	8.46745e-05	Signaling pathway	3.89812	3.43895e-06	3.59551	8.95e-06
215	IL17A	interleukin 17A	ENSG00000112115	['Il17a']	GO:0007166	cell surface receptor signaling pathway	8.46745e-05	Signaling pathway	4.32891	5.65546e-07	9.83382	4.37e-15
216	IL17C	interleukin 17C	ENSG00000124391	['Il17c']	GO:0007166	cell surface receptor signaling pathway	8.46745e-05	Signaling pathway	3.32808	2.96441e-06	8.49774	1.04e-27
217	IL17F	interleukin 17F	ENSG00000112116	['Il17f']	GO:0007166	cell surface receptor signaling pathway	8.46745e-05	Signaling pathway	6.07924	4.91116e-07	6.08105	1.84e-17
218	IL18RAP	interleukin 18 receptor accessory protein	ENSG00000115607	['Il18rap']	GO:0007166	cell surface receptor signaling pathway	8.46745e-05	Signaling pathway	2.40604	3.53331e-15	4.27742	2.47e-16
219	IL1A	interleukin 1 alpha	ENSG00000115008	['Il1a']	GO:0007166	cell surface receptor signaling pathway	8.46745e-05	Signaling pathway	1.14397	0.000865937	3.0491	2.33e-17
220	IL1B	interleukin 1 beta	ENSG00000125538	['Il1b']	GO:0007166	cell surface receptor signaling pathway	8.46745e-05	Signaling pathway	2.48911	1.69115e-06	6.64001	1.41e-23
221	IL1RN	interleukin 1 receptor antagonist	ENSG00000136689	['Il1rn']	GO:0007166	cell surface receptor signaling pathway	8.46745e-05	Signaling pathway	1.04424	6.09802e-15	2.44851	1.21e-08
222	IL20	interleukin 20	ENSG00000162891	['Il20']	GO:0007166	cell surface receptor signaling pathway	8.46745e-05	Signaling pathway	4.49475	3.29087e-09	11.0014	5.69e-21
223	IL23A	interleukin 23 subunit alpha	ENSG00000110944	['Il23a']	GO:0007166	cell surface receptor signaling pathway	8.46745e-05	Signaling pathway	1.09533	0.000810586	6.21939	1.03e-24
224	IL23R	interleukin 23 receptor	ENSG00000162594	['Il23r']	GO:0007166	cell surface receptor signaling pathway	8.46745e-05	Signaling pathway	1.56381	0.000658172	2.06298	0.000341928
225	IL2RA	interleukin 2 receptor subunit alpha	ENSG00000134460	['Il2ra']	GO:0007166	cell surface receptor signaling pathway	8.46745e-05	Signaling pathway	2.44449	1.92421e-20	1.67673	7.41e-05
226	IL36A	interleukin 36 alpha	ENSG00000136694	['Il36a']	GO:0007166	cell surface receptor signaling pathway	8.46745e-05	Signaling pathway	6.54541	2.75193e-11	6.6594	4.88e-26
227	IL36G	interleukin 36 gamma	ENSG00000136688	['Il36g']	GO:0007166	cell surface receptor signaling pathway	8.46745e-05	Signaling pathway	4.27147	4.40991e-38	3.97271	2.41e-17
228	IL36RN	interleukin 36 receptor antagonist	ENSG00000136695	['Il36rn']	GO:0007166	cell surface receptor signaling pathway	8.46745e-05	Signaling pathway	1.75454	3.4098e-13	2.96619	1.97e-10
229	IL4R	interleukin 4 receptor	ENSG00000077238	['Il4ra']	GO:0007166	cell surface receptor signaling pathway	8.46745e-05	Signaling pathway	1.49194	6.88375e-19	1.69712	3.78e-05
230	IL6	interleukin 6	ENSG00000136244	['Il6']	GO:0007166	cell surface receptor signaling pathway	8.46745e-05	Signaling pathway	2.01189	0.00310751	2.66029	0.00441985
231	LILRB4	leukocyte immunoglobulin like receptor B4	ENSG00000186818	Lilr4b	GO:0007166	cell surface receptor signaling pathway	8.46745e-05	Signaling pathway	2.3087	2.2581e-16	2.84671	4.64e-07
232	LY96	lymphocyte antigen 96	ENSG00000154589	['Ly96']	GO:0007166	cell surface receptor signaling pathway	8.46745e-05	Signaling pathway	1.0285	2.27123e-07	1.36107	3.4e-05
233	MMP9	matrix metallopeptidase 9	ENSG00000100985	['Mmp9']	GO:0007166	cell surface receptor signaling pathway	8.46745e-05	Signaling pathway	1.68994	6.87192e-07	2.6365	2.19e-05
234	MYD88	MYD88 innate immune signal transduction adaptor	ENSG00000172936	['Myd88']	GO:0007166	cell surface receptor signaling pathway	8.46745e-05	Signaling pathway	1.39931	3.90119e-40	1.57949	1.07e-07
235	NLRP12	NLR family pyrin domain containing 12	ENSG00000142405	['Nlrp12']	GO:0007166	cell surface receptor signaling pathway	8.46745e-05	Signaling pathway	1.41674	6.01209e-05	1.81339	0.0197006
236	NOD2	nucleotide binding oligomerization domain containing 2	ENSG00000167207	['Nod2']	GO:0007166	cell surface receptor signaling pathway	8.46745e-05	Signaling pathway	1.25555	2.58135e-21	2.85269	5.37e-05
237	OSM	oncostatin M	ENSG00000099985	['Osm']	GO:0007166	cell surface receptor signaling pathway	8.46745e-05	Signaling pathway	3.08114	1.78163e-10	5.52714	1.3e-15
238	PYCARD	PYD and CARD domain containing	ENSG00000103490	['Pycard']	GO:0007166	cell surface receptor signaling pathway	8.46745e-05	Signaling pathway	1.15487	2.37351e-17	1.61908	1.23e-06
239	SLAMF1	signaling lymphocytic activation molecule family member 1	ENSG00000117090	['Slamf1']	GO:0007166	cell surface receptor signaling pathway	8.46745e-05	Signaling pathway	1.31156	3.4049e-09	1.402	0.000799837
240	ZC3H12A	zinc finger CCCH-type containing 12A	ENSG00000163874	['Zc3h12a']	GO:0007166	cell surface receptor signaling pathway	8.46745e-05	Signaling pathway	2.47437	1.32011e-23	3.58304	1.18e-31
241	SLC27A4	solute carrier family 27 member 4	ENSG00000167114	['Slc27a4']	GO:0007166	cell surface receptor signaling pathway	8.46745e-05	Signaling pathway	1.08569	1.30575e-12	1.05679	0.000735551
242	AREG	amphiregulin	ENSG00000109321	['Areg']	GO:0007166	cell surface receptor signaling pathway	8.46745e-05	Signaling pathway	1.76898	5.7097e-06	2.38316	0.000878192
243	ARG1	arginase 1	ENSG00000118520	['Arg1']	GO:0007166	cell surface receptor signaling pathway	8.46745e-05	Signaling pathway	1.92818	1.10821e-11	2.61665	8.23e-06
244	CCNE1	cyclin E1	ENSG00000105173	['Ccne1']	GO:0007166	cell surface receptor signaling pathway	8.46745e-05	Signaling pathway	2.29549	1.9542e-50	1.49374	9.09e-05
245	CD274	CD274 molecule	ENSG00000120217	['Cd274']	GO:0007166	cell surface receptor signaling pathway	8.46745e-05	Signaling pathway	2.51521	1.00563e-17	3.05989	9.77e-07
246	CD80	CD80 molecule	ENSG00000121594	['Cd80']	GO:0007166	cell surface receptor signaling pathway	8.46745e-05	Signaling pathway	2.00124	1.82628e-09	2.43359	1.09e-05
247	CSF2	colony stimulating factor 2	ENSG00000164400	['Csf2']	GO:0007166	cell surface receptor signaling pathway	8.46745e-05	Signaling pathway	1.47549	0.0380073	5.21538	1.33e-17
248	CSF3	colony stimulating factor 3	ENSG00000108342	['Csf3']	GO:0007166	cell surface receptor signaling pathway	8.46745e-05	Signaling pathway	3.45113	9.47683e-07	7.26248	3.22e-10
249	CTLA4	cytotoxic T-lymphocyte associated protein 4	ENSG00000163599	['Ctla4']	GO:0007166	cell surface receptor signaling pathway	8.46745e-05	Signaling pathway	1.6597	5.37519e-06	1.45192	0.0128702
250	EBI3	Epstein-Barr virus induced 3	ENSG00000105246	['Ebi3']	GO:0007166	cell surface receptor signaling pathway	8.46745e-05	Signaling pathway	1.20289	0.000268376	1.8233	0.000370097
251	EPGN	epithelial mitogen	ENSG00000182585	['Epgn']	GO:0007166	cell surface receptor signaling pathway	8.46745e-05	Signaling pathway	5.17926	6.29655e-27	3.03538	0.000155601
252	FAM83A	family with sequence similarity 83 member A	ENSG00000147689	['Fam83a']	GO:0007166	cell surface receptor signaling pathway	8.46745e-05	Signaling pathway	2.18113	6.50374e-13	2.60409	2.62e-09
253	FGFBP1	fibroblast growth factor binding protein 1	ENSG00000137440	['Fgfbp1']	GO:0007166	cell surface receptor signaling pathway	8.46745e-05	Signaling pathway	2.81603	6.50534e-21	2.3416	6.76e-09
254	HBEGF	heparin binding EGF like growth factor	ENSG00000113070	['Hbegf']	GO:0007166	cell surface receptor signaling pathway	8.46745e-05	Signaling pathway	2.13563	3.80917e-10	3.97435	1.59e-11
255	HNF1B	HNF1 homeobox B	ENSG00000275410	['Hnf1b']	GO:0007166	cell surface receptor signaling pathway	8.46745e-05	Signaling pathway	2.96629	3.75675e-05	5.1175	0.00633461
256	IL24	interleukin 24	ENSG00000162892	['Il24']	GO:0007166	cell surface receptor signaling pathway	8.46745e-05	Signaling pathway	3.77907	4.7625e-24	10.5751	2.71e-17
257	IL7R	interleukin 7 receptor	ENSG00000168685	['Il7r']	GO:0007166	cell surface receptor signaling pathway	8.46745e-05	Signaling pathway	1.71911	6.54281e-08	1.16158	0.0374251
258	LTF	lactotransferrin	ENSG00000012223	['Ltf']	GO:0007166	cell surface receptor signaling pathway	8.46745e-05	Signaling pathway	3.13809	2.4922e-07	2.31723	0.0027124
259	NTRK1	neurotrophic receptor tyrosine kinase 1	ENSG00000198400	['Ntrk1']	GO:0007166	cell surface receptor signaling pathway	8.46745e-05	Signaling pathway	1.96564	1.98847e-05	4.11004	5.33e-10
260	PLAU	plasminogen activator, urokinase	ENSG00000122861	['Plau']	GO:0007166	cell surface receptor signaling pathway	8.46745e-05	Signaling pathway	1.04937	1.29476e-05	1.35931	3.62e-07
261	SLURP1	secreted LY6/PLAUR domain containing 1	ENSG00000126233	['Slurp1']	GO:0007166	cell surface receptor signaling pathway	8.46745e-05	Signaling pathway	1.01811	7.71471e-05	1.52817	0.0275392
262	SOX7	SRY-box transcription factor 7	ENSG00000171056	['Sox7']	GO:0007166	cell surface receptor signaling pathway	8.46745e-05	Signaling pathway	1.50843	1.93668e-15	1.88849	5.08e-06
263	TDGF1	teratocarcinoma-derived growth factor 1	ENSG00000241186	['Tdgf1']	GO:0007166	cell surface receptor signaling pathway	8.46745e-05	Signaling pathway	1.43047	0.00938516	6.60256	7.25e-07
264	BCL3	BCL3 transcription coactivator	ENSG00000069399	['Bcl3']	GO:0007166	cell surface receptor signaling pathway	8.46745e-05	Signaling pathway	1.71807	6.07503e-25	3.35427	1.33e-10
265	CLEC4D	C-type lectin domain family 4 member D	ENSG00000166527	['Clec4d']	GO:0007166	cell surface receptor signaling pathway	8.46745e-05	Signaling pathway	3.19979	2.38332e-06	5.63227	3.49e-13
266	CLEC4E	C-type lectin domain family 4 member E	ENSG00000166523	['Clec4e']	GO:0007166	cell surface receptor signaling pathway	8.46745e-05	Signaling pathway	2.98651	1.00423e-09	6.26232	4.24e-15
267	SIRPB1	signal regulatory protein beta 1	ENSG00000101307	Sirpb1b	GO:0007166	cell surface receptor signaling pathway	8.46745e-05	Signaling pathway	3.24862	5.70657e-24	3.67933	3.44e-05
268	CXCR1	C-X-C motif chemokine receptor 1	ENSG00000163464	['Cxcr1']	GO:0007166	cell surface receptor signaling pathway	8.46745e-05	Signaling pathway	3.38128	1.19974e-25	4.47182	0.000299704
269	BCL2A1	BCL2 related protein A1	ENSG00000140379	Bcl2a1b	GO:0007166	cell surface receptor signaling pathway	8.46745e-05	Signaling pathway	2.77759	9.04173e-16	3.63631	3.17e-10
270	IL19	interleukin 19	ENSG00000142224	['Il19']	GO:0007166	cell surface receptor signaling pathway	8.46745e-05	Signaling pathway	6.68781	1.97744e-06	7.43719	1.69e-22
271	PLAUR	plasminogen activator, urokinase receptor	ENSG00000011422	['Plaur']	GO:0007166	cell surface receptor signaling pathway	8.46745e-05	Signaling pathway	1.52652	2.00863e-14	2.68245	3.93e-05
272	CLEC6A	C-type lectin domain containing 6A	ENSG00000205846	['Clec4n']	GO:0007166	cell surface receptor signaling pathway	8.46745e-05	Signaling pathway	3.70299	5.73285e-06	2.29906	3.69e-08
273	HOMER3	homer scaffold protein 3	ENSG00000051128	['Homer3']	GO:0007166	cell surface receptor signaling pathway	8.46745e-05	Signaling pathway	1.12239	1.58846e-16	1.39972	0.000609632
274	SCIMP	SLP adaptor and CSK interacting membrane protein	ENSG00000161929	['Scimp']	GO:0007166	cell surface receptor signaling pathway	8.46745e-05	Signaling pathway	1.60465	1.06683e-12	1.85719	0.000200711
275	CDK5R1	cyclin dependent kinase 5 regulatory subunit 1	ENSG00000176749	['Cdk5r1']	GO:0007166	cell surface receptor signaling pathway	8.46745e-05	Signaling pathway	1.55989	1.6902e-21	3.47922	6.5e-17
276	CSF3R	colony stimulating factor 3 receptor	ENSG00000119535	['Csf3r']	GO:0007166	cell surface receptor signaling pathway	8.46745e-05	Signaling pathway	3.33297	1.86068e-30	4.41298	4.11e-14
277	LRP8	LDL receptor related protein 8	ENSG00000157193	['Lrp8']	GO:0007166	cell surface receptor signaling pathway	8.46745e-05	Signaling pathway	1.93684	2.88999e-18	1.66397	0.00157593
278	PLEK	pleckstrin	ENSG00000115956	['Plek']	GO:0007166	cell surface receptor signaling pathway	8.46745e-05	Signaling pathway	1.7079	6.01567e-14	1.5777	0.0228128
279	ADGRF1	adhesion G protein-coupled receptor F1	ENSG00000153292	['Adgrf1']	GO:0007166	cell surface receptor signaling pathway	8.46745e-05	Signaling pathway	4.39533	5.59959e-20	5.19889	8.37e-17
280	ARC	activity regulated cytoskeleton associated protein	ENSG00000198576	['Arc']	GO:0007166	cell surface receptor signaling pathway	8.46745e-05	Signaling pathway	1.45885	0.00407578	3.22634	0.000388847
281	CD177	CD177 molecule	ENSG00000204936	['Cd177']	GO:0007166	cell surface receptor signaling pathway	8.46745e-05	Signaling pathway	3.60487	3.30841e-14	6.71397	4.32e-14
282	CD300LF	CD300 molecule like family member f	ENSG00000186074	['Cd300lf']	GO:0007166	cell surface receptor signaling pathway	8.46745e-05	Signaling pathway	2.78338	3.06082e-09	6.57667	3.03e-25
283	FCRL1	Fc receptor like 1	ENSG00000163534	['Fcrl1']	GO:0007166	cell surface receptor signaling pathway	8.46745e-05	Signaling pathway	1.75552	0.00685974	1.45222	0.0233163
284	GRHL3	grainyhead like transcription factor 3	ENSG00000158055	['Grhl3']	GO:0007166	cell surface receptor signaling pathway	8.46745e-05	Signaling pathway	1.31684	2.24832e-17	2.40649	5.01e-06
285	IFITM3	interferon induced transmembrane protein 3	ENSG00000142089	['Ifitm3']	GO:0007166	cell surface receptor signaling pathway	8.46745e-05	Signaling pathway	1.4996	9.87731e-19	1.20242	0.0120593
286	IL13RA2	interleukin 13 receptor subunit alpha 2	ENSG00000123496	['Il13ra2']	GO:0007166	cell surface receptor signaling pathway	8.46745e-05	Signaling pathway	1.87059	1.00341e-05	2.06232	0.00557477
287	IL21R	interleukin 21 receptor	ENSG00000103522	['Il21r']	GO:0007166	cell surface receptor signaling pathway	8.46745e-05	Signaling pathway	1.13724	0.000391787	2.17514	8.81e-07
288	LILRB3	leukocyte immunoglobulin like receptor B3	ENSG00000204577	Gm14548	GO:0007166	cell surface receptor signaling pathway	8.46745e-05	Signaling pathway	1.98358	3.5733e-15	2.08919	0.00540923
289	MDFI	MyoD family inhibitor	ENSG00000112559	['Mdfi']	GO:0007166	cell surface receptor signaling pathway	8.46745e-05	Signaling pathway	2.39642	2.35039e-31	1.49209	0.00451642
290	SIGLEC9	sialic acid binding Ig like lectin 9	ENSG00000129450	['Siglece']	GO:0007166	cell surface receptor signaling pathway	8.46745e-05	Signaling pathway	2.071	4.28309e-16	1.96291	0.000464747
291	AIM2	absent in melanoma 2	ENSG00000163568	['Aim2']	GO:0010628	positive regulation of gene expression	0.000639028	Signaling pathway	1.60639	1.41738e-06	3.10599	2.17e-07
292	CCR7	C-C motif chemokine receptor 7	ENSG00000126353	['Ccr7']	GO:0010628	positive regulation of gene expression	0.000639028	Signaling pathway	2.33039	1.39915e-16	1.22774	0.0471371
293	CD14	CD14 molecule	ENSG00000170458	['Cd14']	GO:0010628	positive regulation of gene expression	0.000639028	Signaling pathway	1.65789	2.6047e-12	4.00045	2.36e-08
294	CLEC7A	C-type lectin domain containing 7A	ENSG00000172243	['Clec7a']	GO:0010628	positive regulation of gene expression	0.000639028	Signaling pathway	2.38022	1.83371e-42	2.37266	0.000953196
295	EPHB2	EPH receptor B2	ENSG00000133216	['Ephb2']	GO:0010628	positive regulation of gene expression	0.000639028	Signaling pathway	2.25282	4.11983e-21	1.81415	9.19e-07
296	FOXP3	forkhead box P3	ENSG00000049768	['Foxp3']	GO:0010628	positive regulation of gene expression	0.000639028	Signaling pathway	1.80543	2.48369e-17	1.28349	0.0177682
297	HIF1A	hypoxia inducible factor 1 subunit alpha	ENSG00000100644	['Hif1a']	GO:0010628	positive regulation of gene expression	0.000639028	Signaling pathway	1.68295	4.95625e-27	2.23602	1.23e-08
298	HPSE	heparanase	ENSG00000173083	['Hpse']	GO:0010628	positive regulation of gene expression	0.000639028	Signaling pathway	2.06376	4.50388e-27	1.23695	0.0171468
299	IL10	interleukin 10	ENSG00000136634	['Il10']	GO:0010628	positive regulation of gene expression	0.000639028	Signaling pathway	3.22895	6.82141e-10	1.78601	0.0265734
300	IL12B	interleukin 12B	ENSG00000113302	['Il12b']	GO:0010628	positive regulation of gene expression	0.000639028	Signaling pathway	3.89812	3.43895e-06	3.59551	8.95e-06
301	IL17A	interleukin 17A	ENSG00000112115	['Il17a']	GO:0010628	positive regulation of gene expression	0.000639028	Signaling pathway	4.32891	5.65546e-07	9.83382	4.37e-15
302	IL17F	interleukin 17F	ENSG00000112116	['Il17f']	GO:0010628	positive regulation of gene expression	0.000639028	Signaling pathway	6.07924	4.91116e-07	6.08105	1.84e-17
303	IL1A	interleukin 1 alpha	ENSG00000115008	['Il1a']	GO:0010628	positive regulation of gene expression	0.000639028	Signaling pathway	1.14397	0.000865937	3.0491	2.33e-17
304	IL1B	interleukin 1 beta	ENSG00000125538	['Il1b']	GO:0010628	positive regulation of gene expression	0.000639028	Signaling pathway	2.48911	1.69115e-06	6.64001	1.41e-23
305	IL23A	interleukin 23 subunit alpha	ENSG00000110944	['Il23a']	GO:0010628	positive regulation of gene expression	0.000639028	Signaling pathway	1.09533	0.000810586	6.21939	1.03e-24
306	IL23R	interleukin 23 receptor	ENSG00000162594	['Il23r']	GO:0010628	positive regulation of gene expression	0.000639028	Signaling pathway	1.56381	0.000658172	2.06298	0.000341928
307	IL36A	interleukin 36 alpha	ENSG00000136694	['Il36a']	GO:0010628	positive regulation of gene expression	0.000639028	Signaling pathway	6.54541	2.75193e-11	6.6594	4.88e-26
308	IL36G	interleukin 36 gamma	ENSG00000136688	['Il36g']	GO:0010628	positive regulation of gene expression	0.000639028	Signaling pathway	4.27147	4.40991e-38	3.97271	2.41e-17
309	IL4R	interleukin 4 receptor	ENSG00000077238	['Il4ra']	GO:0010628	positive regulation of gene expression	0.000639028	Signaling pathway	1.49194	6.88375e-19	1.69712	3.78e-05
310	IL6	interleukin 6	ENSG00000136244	['Il6']	GO:0010628	positive regulation of gene expression	0.000639028	Signaling pathway	2.01189	0.00310751	2.66029	0.00441985
311	LDLR	low density lipoprotein receptor	ENSG00000130164	['Ldlr']	GO:0010628	positive regulation of gene expression	0.000639028	Signaling pathway	1.42414	2.22133e-10	1.43468	0.00124889
312	LY96	lymphocyte antigen 96	ENSG00000154589	['Ly96']	GO:0010628	positive regulation of gene expression	0.000639028	Signaling pathway	1.0285	2.27123e-07	1.36107	3.4e-05
313	MEFV	MEFV innate immuity regulator, pyrin	ENSG00000103313	['Mefv']	GO:0010628	positive regulation of gene expression	0.000639028	Signaling pathway	3.07386	1.92653e-22	1.77039	0.0117694
314	MYD88	MYD88 innate immune signal transduction adaptor	ENSG00000172936	['Myd88']	GO:0010628	positive regulation of gene expression	0.000639028	Signaling pathway	1.39931	3.90119e-40	1.57949	1.07e-07
315	NLRP12	NLR family pyrin domain containing 12	ENSG00000142405	['Nlrp12']	GO:0010628	positive regulation of gene expression	0.000639028	Signaling pathway	1.41674	6.01209e-05	1.81339	0.0197006
316	NOD2	nucleotide binding oligomerization domain containing 2	ENSG00000167207	['Nod2']	GO:0010628	positive regulation of gene expression	0.000639028	Signaling pathway	1.25555	2.58135e-21	2.85269	5.37e-05
317	OSM	oncostatin M	ENSG00000099985	['Osm']	GO:0010628	positive regulation of gene expression	0.000639028	Signaling pathway	3.08114	1.78163e-10	5.52714	1.3e-15
318	PLGRKT	plasminogen receptor with a C-terminal lysine	ENSG00000107020	['Plgrkt']	GO:0010628	positive regulation of gene expression	0.000639028	Signaling pathway	1.0249	3.02175e-13	1.0843	0.000401181
319	PPARD	peroxisome proliferator activated receptor delta	ENSG00000112033	['Ppard']	GO:0010628	positive regulation of gene expression	0.000639028	Signaling pathway	1.283	1.94582e-32	1.86212	6.43e-09
320	PYCARD	PYD and CARD domain containing	ENSG00000103490	['Pycard']	GO:0010628	positive regulation of gene expression	0.000639028	Signaling pathway	1.15487	2.37351e-17	1.61908	1.23e-06
321	SAA1	serum amyloid A1	ENSG00000173432	Saa1	GO:0010628	positive regulation of gene expression	0.000639028	Signaling pathway	3.35181	1.61832e-11	5.76867	2.75e-31
322	SLAMF1	signaling lymphocytic activation molecule family member 1	ENSG00000117090	['Slamf1']	GO:0010628	positive regulation of gene expression	0.000639028	Signaling pathway	1.31156	3.4049e-09	1.402	0.000799837
323	ZC3H12A	zinc finger CCCH-type containing 12A	ENSG00000163874	['Zc3h12a']	GO:0010628	positive regulation of gene expression	0.000639028	Signaling pathway	2.47437	1.32011e-23	3.58304	1.18e-31
324	KRT17	keratin 17	ENSG00000128422	['Krt17']	GO:0010628	positive regulation of gene expression	0.000639028	Signaling pathway	2.80285	1.01973e-12	1.78088	0.00182708
325	KLK7	kallikrein related peptidase 7	ENSG00000169035	['Klk7']	GO:0010628	positive regulation of gene expression	0.000639028	Signaling pathway	1.26188	1.19481e-13	2.00606	2.46e-07
326	CD274	CD274 molecule	ENSG00000120217	['Cd274']	GO:0010628	positive regulation of gene expression	0.000639028	Signaling pathway	2.51521	1.00563e-17	3.05989	9.77e-07
327	CD80	CD80 molecule	ENSG00000121594	['Cd80']	GO:0010628	positive regulation of gene expression	0.000639028	Signaling pathway	2.00124	1.82628e-09	2.43359	1.09e-05
328	CSF2	colony stimulating factor 2	ENSG00000164400	['Csf2']	GO:0010628	positive regulation of gene expression	0.000639028	Signaling pathway	1.47549	0.0380073	5.21538	1.33e-17
329	EBI3	Epstein-Barr virus induced 3	ENSG00000105246	['Ebi3']	GO:0010628	positive regulation of gene expression	0.000639028	Signaling pathway	1.20289	0.000268376	1.8233	0.000370097
330	HNF1B	HNF1 homeobox B	ENSG00000275410	['Hnf1b']	GO:0010628	positive regulation of gene expression	0.000639028	Signaling pathway	2.96629	3.75675e-05	5.1175	0.00633461
331	IL7R	interleukin 7 receptor	ENSG00000168685	['Il7r']	GO:0010628	positive regulation of gene expression	0.000639028	Signaling pathway	1.71911	6.54281e-08	1.16158	0.0374251
332	POLR3G	RNA polymerase III subunit G	ENSG00000113356	['Polr3g']	GO:0010628	positive regulation of gene expression	0.000639028	Signaling pathway	2.71801	1.51508e-65	1.57717	9.34e-08
333	BATF	basic leucine zipper ATF-like transcription factor	ENSG00000156127	['Batf']	GO:0010628	positive regulation of gene expression	0.000639028	Signaling pathway	1.41401	1.01378e-14	1.37518	0.000834583
334	BCL3	BCL3 transcription coactivator	ENSG00000069399	['Bcl3']	GO:0010628	positive regulation of gene expression	0.000639028	Signaling pathway	1.71807	6.07503e-25	3.35427	1.33e-10
335	CLEC4E	C-type lectin domain family 4 member E	ENSG00000166523	['Clec4e']	GO:0010628	positive regulation of gene expression	0.000639028	Signaling pathway	2.98651	1.00423e-09	6.26232	4.24e-15
336	ENO1	enolase 1	ENSG00000074800	Eno1	GO:0010628	positive regulation of gene expression	0.000639028	Signaling pathway	1.49575	1.19877e-26	1.86407	5.71e-13
337	CLEC6A	C-type lectin domain containing 6A	ENSG00000205846	['Clec4n']	GO:0010628	positive regulation of gene expression	0.000639028	Signaling pathway	3.70299	5.73285e-06	2.29906	3.69e-08
338	SCIMP	SLP adaptor and CSK interacting membrane protein	ENSG00000161929	['Scimp']	GO:0010628	positive regulation of gene expression	0.000639028	Signaling pathway	1.60465	1.06683e-12	1.85719	0.000200711
339	TRIM15	tripartite motif containing 15	ENSG00000204610	['Trim15']	GO:0010628	positive regulation of gene expression	0.000639028	Signaling pathway	3.11408	1.77708e-13	3.7668	0.000189983
340	ALOX12B	arachidonate 12-lipoxygenase, 12R type	ENSG00000179477	['Alox12b']	GO:0010628	positive regulation of gene expression	0.000639028	Signaling pathway	1.48294	1.49096e-14	2.23924	0.000414033
341	EIF6	eukaryotic translation initiation factor 6	ENSG00000242372	['Eif6']	GO:0010628	positive regulation of gene expression	0.000639028	Signaling pathway	1.35193	2.80963e-32	1.5434	5.1e-13
342	GRHL3	grainyhead like transcription factor 3	ENSG00000158055	['Grhl3']	GO:0010628	positive regulation of gene expression	0.000639028	Signaling pathway	1.31684	2.24832e-17	2.40649	5.01e-06
343	ADM2	adrenomedullin 2	ENSG00000128165	['Adm2']	GO:0010628	positive regulation of gene expression	0.000639028	Signaling pathway	1.65856	7.8779e-14	4.12718	5.2e-07
344	SLC26A9	solute carrier family 26 member 9	ENSG00000174502	['Slc26a9']	GO:0010628	positive regulation of gene expression	0.000639028	Signaling pathway	1.90935	1.58064e-12	3.49598	1.02e-08
345	AIM2	absent in melanoma 2	ENSG00000163568	['Aim2']	GO:0002221	pattern recognition receptor signaling pathway	0.000265005	Immune/inflammatory response	1.60639	1.41738e-06	3.10599	2.17e-07
346	CD14	CD14 molecule	ENSG00000170458	['Cd14']	GO:0002221	pattern recognition receptor signaling pathway	0.000265005	Immune/inflammatory response	1.65789	2.6047e-12	4.00045	2.36e-08
347	LY96	lymphocyte antigen 96	ENSG00000154589	['Ly96']	GO:0002221	pattern recognition receptor signaling pathway	0.000265005	Immune/inflammatory response	1.0285	2.27123e-07	1.36107	3.4e-05
348	MEFV	MEFV innate immuity regulator, pyrin	ENSG00000103313	['Mefv']	GO:0002221	pattern recognition receptor signaling pathway	0.000265005	Immune/inflammatory response	3.07386	1.92653e-22	1.77039	0.0117694
349	MYD88	MYD88 innate immune signal transduction adaptor	ENSG00000172936	['Myd88']	GO:0002221	pattern recognition receptor signaling pathway	0.000265005	Immune/inflammatory response	1.39931	3.90119e-40	1.57949	1.07e-07
350	NOD2	nucleotide binding oligomerization domain containing 2	ENSG00000167207	['Nod2']	GO:0002221	pattern recognition receptor signaling pathway	0.000265005	Immune/inflammatory response	1.25555	2.58135e-21	2.85269	5.37e-05
351	PYCARD	PYD and CARD domain containing	ENSG00000103490	['Pycard']	GO:0002221	pattern recognition receptor signaling pathway	0.000265005	Immune/inflammatory response	1.15487	2.37351e-17	1.61908	1.23e-06
352	SMPDL3B	sphingomyelin phosphodiesterase acid like 3B	ENSG00000130768	['Smpdl3b']	GO:0002221	pattern recognition receptor signaling pathway	0.000265005	Immune/inflammatory response	1.06951	7.47239e-09	1.34075	0.00591
353	LTF	lactotransferrin	ENSG00000012223	['Ltf']	GO:0002221	pattern recognition receptor signaling pathway	0.000265005	Immune/inflammatory response	3.13809	2.4922e-07	2.31723	0.0027124
354	CLEC4E	C-type lectin domain family 4 member E	ENSG00000166523	['Clec4e']	GO:0002221	pattern recognition receptor signaling pathway	0.000265005	Immune/inflammatory response	2.98651	1.00423e-09	6.26232	4.24e-15
355	SCIMP	SLP adaptor and CSK interacting membrane protein	ENSG00000161929	['Scimp']	GO:0002221	pattern recognition receptor signaling pathway	0.000265005	Immune/inflammatory response	1.60465	1.06683e-12	1.85719	0.000200711
356	TRIM15	tripartite motif containing 15	ENSG00000204610	['Trim15']	GO:0002221	pattern recognition receptor signaling pathway	0.000265005	Immune/inflammatory response	3.11408	1.77708e-13	3.7668	0.000189983
357	CD300LF	CD300 molecule like family member f	ENSG00000186074	['Cd300lf']	GO:0002221	pattern recognition receptor signaling pathway	0.000265005	Immune/inflammatory response	2.78338	3.06082e-09	6.57667	3.03e-25
358	AIM2	absent in melanoma 2	ENSG00000163568	['Aim2']	GO:0019221	cytokine-mediated signaling pathway	2.75867e-06	Immune/inflammatory response	1.60639	1.41738e-06	3.10599	2.17e-07
359	CASP4	caspase 4	ENSG00000196954	['Casp4']	GO:0019221	cytokine-mediated signaling pathway	2.75867e-06	Immune/inflammatory response	1.24529	3.64379e-29	1.74328	0.000117581
360	CCL17	C-C motif chemokine ligand 17	ENSG00000102970	['Ccl17']	GO:0019221	cytokine-mediated signaling pathway	2.75867e-06	Immune/inflammatory response	1.90595	2.17581e-05	3.79063	1.34e-10
361	CCL20	C-C motif chemokine ligand 20	ENSG00000115009	['Ccl20']	GO:0019221	cytokine-mediated signaling pathway	2.75867e-06	Immune/inflammatory response	5.14164	3.94121e-19	3.38955	5.43e-14
362	CCL4	C-C motif chemokine ligand 4	ENSG00000275302	['Ccl4']	GO:0019221	cytokine-mediated signaling pathway	2.75867e-06	Immune/inflammatory response	1.35456	0.000435941	6.50064	4.55e-15
363	CCR1	C-C motif chemokine receptor 1	ENSG00000163823	['Ccr1']	GO:0019221	cytokine-mediated signaling pathway	2.75867e-06	Immune/inflammatory response	2.26255	1.31181e-15	2.65745	2.14e-05
364	CCR7	C-C motif chemokine receptor 7	ENSG00000126353	['Ccr7']	GO:0019221	cytokine-mediated signaling pathway	2.75867e-06	Immune/inflammatory response	2.33039	1.39915e-16	1.22774	0.0471371
365	CXCL2	C-X-C motif chemokine ligand 2	ENSG00000081041	['Cxcl1']	GO:0019221	cytokine-mediated signaling pathway	2.75867e-06	Immune/inflammatory response	2.41342	2.25077e-12	5.83666	1.37e-13
366	CXCL3	C-X-C motif chemokine ligand 3	ENSG00000163734	['Cxcl2']	GO:0019221	cytokine-mediated signaling pathway	2.75867e-06	Immune/inflammatory response	2.31028	8.51402e-11	9.57625	3.03e-37
367	CXCL6	C-X-C motif chemokine ligand 6	ENSG00000124875	['Cxcl5']	GO:0019221	cytokine-mediated signaling pathway	2.75867e-06	Immune/inflammatory response	4.66827	3.15997e-08	5.47573	1.09e-07
368	CXCR2	C-X-C motif chemokine receptor 2	ENSG00000180871	['Cxcr2']	GO:0019221	cytokine-mediated signaling pathway	2.75867e-06	Immune/inflammatory response	2.16647	7.08005e-20	4.38416	8.42e-16
369	HIF1A	hypoxia inducible factor 1 subunit alpha	ENSG00000100644	['Hif1a']	GO:0019221	cytokine-mediated signaling pathway	2.75867e-06	Immune/inflammatory response	1.68295	4.95625e-27	2.23602	1.23e-08
370	IL12B	interleukin 12B	ENSG00000113302	['Il12b']	GO:0019221	cytokine-mediated signaling pathway	2.75867e-06	Immune/inflammatory response	3.89812	3.43895e-06	3.59551	8.95e-06
371	IL17A	interleukin 17A	ENSG00000112115	['Il17a']	GO:0019221	cytokine-mediated signaling pathway	2.75867e-06	Immune/inflammatory response	4.32891	5.65546e-07	9.83382	4.37e-15
372	IL17F	interleukin 17F	ENSG00000112116	['Il17f']	GO:0019221	cytokine-mediated signaling pathway	2.75867e-06	Immune/inflammatory response	6.07924	4.91116e-07	6.08105	1.84e-17
373	IL18RAP	interleukin 18 receptor accessory protein	ENSG00000115607	['Il18rap']	GO:0019221	cytokine-mediated signaling pathway	2.75867e-06	Immune/inflammatory response	2.40604	3.53331e-15	4.27742	2.47e-16
374	IL1A	interleukin 1 alpha	ENSG00000115008	['Il1a']	GO:0019221	cytokine-mediated signaling pathway	2.75867e-06	Immune/inflammatory response	1.14397	0.000865937	3.0491	2.33e-17
375	IL1B	interleukin 1 beta	ENSG00000125538	['Il1b']	GO:0019221	cytokine-mediated signaling pathway	2.75867e-06	Immune/inflammatory response	2.48911	1.69115e-06	6.64001	1.41e-23
376	IL1RN	interleukin 1 receptor antagonist	ENSG00000136689	['Il1rn']	GO:0019221	cytokine-mediated signaling pathway	2.75867e-06	Immune/inflammatory response	1.04424	6.09802e-15	2.44851	1.21e-08
377	IL23R	interleukin 23 receptor	ENSG00000162594	['Il23r']	GO:0019221	cytokine-mediated signaling pathway	2.75867e-06	Immune/inflammatory response	1.56381	0.000658172	2.06298	0.000341928
378	IL2RA	interleukin 2 receptor subunit alpha	ENSG00000134460	['Il2ra']	GO:0019221	cytokine-mediated signaling pathway	2.75867e-06	Immune/inflammatory response	2.44449	1.92421e-20	1.67673	7.41e-05
379	IL36A	interleukin 36 alpha	ENSG00000136694	['Il36a']	GO:0019221	cytokine-mediated signaling pathway	2.75867e-06	Immune/inflammatory response	6.54541	2.75193e-11	6.6594	4.88e-26
380	IL36G	interleukin 36 gamma	ENSG00000136688	['Il36g']	GO:0019221	cytokine-mediated signaling pathway	2.75867e-06	Immune/inflammatory response	4.27147	4.40991e-38	3.97271	2.41e-17
381	IL36RN	interleukin 36 receptor antagonist	ENSG00000136695	['Il36rn']	GO:0019221	cytokine-mediated signaling pathway	2.75867e-06	Immune/inflammatory response	1.75454	3.4098e-13	2.96619	1.97e-10
382	IL4R	interleukin 4 receptor	ENSG00000077238	['Il4ra']	GO:0019221	cytokine-mediated signaling pathway	2.75867e-06	Immune/inflammatory response	1.49194	6.88375e-19	1.69712	3.78e-05
383	IL6	interleukin 6	ENSG00000136244	['Il6']	GO:0019221	cytokine-mediated signaling pathway	2.75867e-06	Immune/inflammatory response	2.01189	0.00310751	2.66029	0.00441985
384	LILRB4	leukocyte immunoglobulin like receptor B4	ENSG00000186818	Lilr4b	GO:0019221	cytokine-mediated signaling pathway	2.75867e-06	Immune/inflammatory response	2.3087	2.2581e-16	2.84671	4.64e-07
385	MYD88	MYD88 innate immune signal transduction adaptor	ENSG00000172936	['Myd88']	GO:0019221	cytokine-mediated signaling pathway	2.75867e-06	Immune/inflammatory response	1.39931	3.90119e-40	1.57949	1.07e-07
386	OSM	oncostatin M	ENSG00000099985	['Osm']	GO:0019221	cytokine-mediated signaling pathway	2.75867e-06	Immune/inflammatory response	3.08114	1.78163e-10	5.52714	1.3e-15
387	PYCARD	PYD and CARD domain containing	ENSG00000103490	['Pycard']	GO:0019221	cytokine-mediated signaling pathway	2.75867e-06	Immune/inflammatory response	1.15487	2.37351e-17	1.61908	1.23e-06
388	ARG1	arginase 1	ENSG00000118520	['Arg1']	GO:0019221	cytokine-mediated signaling pathway	2.75867e-06	Immune/inflammatory response	1.92818	1.10821e-11	2.61665	8.23e-06
389	CSF2	colony stimulating factor 2	ENSG00000164400	['Csf2']	GO:0019221	cytokine-mediated signaling pathway	2.75867e-06	Immune/inflammatory response	1.47549	0.0380073	5.21538	1.33e-17
390	CSF3	colony stimulating factor 3	ENSG00000108342	['Csf3']	GO:0019221	cytokine-mediated signaling pathway	2.75867e-06	Immune/inflammatory response	3.45113	9.47683e-07	7.26248	3.22e-10
391	EBI3	Epstein-Barr virus induced 3	ENSG00000105246	['Ebi3']	GO:0019221	cytokine-mediated signaling pathway	2.75867e-06	Immune/inflammatory response	1.20289	0.000268376	1.8233	0.000370097
392	IL7R	interleukin 7 receptor	ENSG00000168685	['Il7r']	GO:0019221	cytokine-mediated signaling pathway	2.75867e-06	Immune/inflammatory response	1.71911	6.54281e-08	1.16158	0.0374251
393	CXCR1	C-X-C motif chemokine receptor 1	ENSG00000163464	['Cxcr1']	GO:0019221	cytokine-mediated signaling pathway	2.75867e-06	Immune/inflammatory response	3.38128	1.19974e-25	4.47182	0.000299704
394	CSF3R	colony stimulating factor 3 receptor	ENSG00000119535	['Csf3r']	GO:0019221	cytokine-mediated signaling pathway	2.75867e-06	Immune/inflammatory response	3.33297	1.86068e-30	4.41298	4.11e-14
395	LRP8	LDL receptor related protein 8	ENSG00000157193	['Lrp8']	GO:0019221	cytokine-mediated signaling pathway	2.75867e-06	Immune/inflammatory response	1.93684	2.88999e-18	1.66397	0.00157593
396	CD300LF	CD300 molecule like family member f	ENSG00000186074	['Cd300lf']	GO:0019221	cytokine-mediated signaling pathway	2.75867e-06	Immune/inflammatory response	2.78338	3.06082e-09	6.57667	3.03e-25
397	IFITM3	interferon induced transmembrane protein 3	ENSG00000142089	['Ifitm3']	GO:0019221	cytokine-mediated signaling pathway	2.75867e-06	Immune/inflammatory response	1.4996	9.87731e-19	1.20242	0.0120593
398	IL13RA2	interleukin 13 receptor subunit alpha 2	ENSG00000123496	['Il13ra2']	GO:0019221	cytokine-mediated signaling pathway	2.75867e-06	Immune/inflammatory response	1.87059	1.00341e-05	2.06232	0.00557477
399	IL21R	interleukin 21 receptor	ENSG00000103522	['Il21r']	GO:0019221	cytokine-mediated signaling pathway	2.75867e-06	Immune/inflammatory response	1.13724	0.000391787	2.17514	8.81e-07
400	LILRB3	leukocyte immunoglobulin like receptor B3	ENSG00000204577	Gm14548	GO:0019221	cytokine-mediated signaling pathway	2.75867e-06	Immune/inflammatory response	1.98358	3.5733e-15	2.08919	0.00540923
401	CCL17	C-C motif chemokine ligand 17	ENSG00000102970	['Ccl17']	GO:0006935	chemotaxis	2.83048e-09	Immune/inflammatory response	1.90595	2.17581e-05	3.79063	1.34e-10
402	CCL20	C-C motif chemokine ligand 20	ENSG00000115009	['Ccl20']	GO:0006935	chemotaxis	2.83048e-09	Immune/inflammatory response	5.14164	3.94121e-19	3.38955	5.43e-14
403	CCL4	C-C motif chemokine ligand 4	ENSG00000275302	['Ccl4']	GO:0006935	chemotaxis	2.83048e-09	Immune/inflammatory response	1.35456	0.000435941	6.50064	4.55e-15
404	CCR1	C-C motif chemokine receptor 1	ENSG00000163823	['Ccr1']	GO:0006935	chemotaxis	2.83048e-09	Immune/inflammatory response	2.26255	1.31181e-15	2.65745	2.14e-05
405	CCR7	C-C motif chemokine receptor 7	ENSG00000126353	['Ccr7']	GO:0006935	chemotaxis	2.83048e-09	Immune/inflammatory response	2.33039	1.39915e-16	1.22774	0.0471371
406	CXCL2	C-X-C motif chemokine ligand 2	ENSG00000081041	['Cxcl1']	GO:0006935	chemotaxis	2.83048e-09	Immune/inflammatory response	2.41342	2.25077e-12	5.83666	1.37e-13
407	CXCL3	C-X-C motif chemokine ligand 3	ENSG00000163734	['Cxcl2']	GO:0006935	chemotaxis	2.83048e-09	Immune/inflammatory response	2.31028	8.51402e-11	9.57625	3.03e-37
408	CXCL6	C-X-C motif chemokine ligand 6	ENSG00000124875	['Cxcl5']	GO:0006935	chemotaxis	2.83048e-09	Immune/inflammatory response	4.66827	3.15997e-08	5.47573	1.09e-07
409	CXCR2	C-X-C motif chemokine receptor 2	ENSG00000180871	['Cxcr2']	GO:0006935	chemotaxis	2.83048e-09	Immune/inflammatory response	2.16647	7.08005e-20	4.38416	8.42e-16
410	EPHA2	EPH receptor A2	ENSG00000142627	['Epha2']	GO:0006935	chemotaxis	2.83048e-09	Immune/inflammatory response	1.00318	3.01203e-07	1.50193	0.00118171
411	EPHB2	EPH receptor B2	ENSG00000133216	['Ephb2']	GO:0006935	chemotaxis	2.83048e-09	Immune/inflammatory response	2.25282	4.11983e-21	1.81415	9.19e-07
412	FPR1	formyl peptide receptor 1	ENSG00000171051	['Fpr1']	GO:0006935	chemotaxis	2.83048e-09	Immune/inflammatory response	4.73943	9.34672e-18	5.60234	4.29e-10
413	FPR2	formyl peptide receptor 2	ENSG00000171049	['Fpr2']	GO:0006935	chemotaxis	2.83048e-09	Immune/inflammatory response	5.73809	6.96579e-16	5.27194	6.7e-12
414	IL10	interleukin 10	ENSG00000136634	['Il10']	GO:0006935	chemotaxis	2.83048e-09	Immune/inflammatory response	3.22895	6.82141e-10	1.78601	0.0265734
415	IL1B	interleukin 1 beta	ENSG00000125538	['Il1b']	GO:0006935	chemotaxis	2.83048e-09	Immune/inflammatory response	2.48911	1.69115e-06	6.64001	1.41e-23
416	IL23A	interleukin 23 subunit alpha	ENSG00000110944	['Il23a']	GO:0006935	chemotaxis	2.83048e-09	Immune/inflammatory response	1.09533	0.000810586	6.21939	1.03e-24
417	IL6	interleukin 6	ENSG00000136244	['Il6']	GO:0006935	chemotaxis	2.83048e-09	Immune/inflammatory response	2.01189	0.00310751	2.66029	0.00441985
418	LTB4R2	leukotriene B4 receptor 2	ENSG00000213906	['Ltb4r2']	GO:0006935	chemotaxis	2.83048e-09	Immune/inflammatory response	1.27927	3.26327e-17	1.83286	0.001398
419	NOD2	nucleotide binding oligomerization domain containing 2	ENSG00000167207	['Nod2']	GO:0006935	chemotaxis	2.83048e-09	Immune/inflammatory response	1.25555	2.58135e-21	2.85269	5.37e-05
420	PLGRKT	plasminogen receptor with a C-terminal lysine	ENSG00000107020	['Plgrkt']	GO:0006935	chemotaxis	2.83048e-09	Immune/inflammatory response	1.0249	3.02175e-13	1.0843	0.000401181
421	PROK2	prokineticin 2	ENSG00000163421	['Prok2']	GO:0006935	chemotaxis	2.83048e-09	Immune/inflammatory response	3.04342	6.48708e-09	3.7999	0.000399755
422	S100A8	S100 calcium binding protein A8	ENSG00000143546	['S100a8']	GO:0006935	chemotaxis	2.83048e-09	Immune/inflammatory response	5.5541	2.2288e-21	9.72335	2.32e-34
423	S100A9	S100 calcium binding protein A9	ENSG00000163220	['S100a9']	GO:0006935	chemotaxis	2.83048e-09	Immune/inflammatory response	5.8532	2.91094e-19	11.4906	1.72e-70
424	SAA1	serum amyloid A1	ENSG00000173432	Saa1	GO:0006935	chemotaxis	2.83048e-09	Immune/inflammatory response	3.35181	1.61832e-11	5.76867	2.75e-31
425	SLAMF1	signaling lymphocytic activation molecule family member 1	ENSG00000117090	['Slamf1']	GO:0006935	chemotaxis	2.83048e-09	Immune/inflammatory response	1.31156	3.4049e-09	1.402	0.000799837
426	TREM1	triggering receptor expressed on myeloid cells 1	ENSG00000124731	['Trem1']	GO:0006935	chemotaxis	2.83048e-09	Immune/inflammatory response	3.4813	2.55524e-15	6.58545	2.08e-20
427	ARTN	artemin	ENSG00000117407	['Artn']	GO:0006935	chemotaxis	2.83048e-09	Immune/inflammatory response	1.18832	0.00488827	2.49601	5.29e-06
428	HBEGF	heparin binding EGF like growth factor	ENSG00000113070	['Hbegf']	GO:0006935	chemotaxis	2.83048e-09	Immune/inflammatory response	2.13563	3.80917e-10	3.97435	1.59e-11
429	NTRK1	neurotrophic receptor tyrosine kinase 1	ENSG00000198400	['Ntrk1']	GO:0006935	chemotaxis	2.83048e-09	Immune/inflammatory response	1.96564	1.98847e-05	4.11004	5.33e-10
430	PLAU	plasminogen activator, urokinase	ENSG00000122861	['Plau']	GO:0006935	chemotaxis	2.83048e-09	Immune/inflammatory response	1.04937	1.29476e-05	1.35931	3.62e-07
431	SLC7A11	solute carrier family 7 member 11	ENSG00000151012	['Slc7a11']	GO:0006935	chemotaxis	2.83048e-09	Immune/inflammatory response	2.533	4.56124e-27	3.98115	6.29e-06
432	TNFSF14	TNF superfamily member 14	ENSG00000125735	['Tnfsf14']	GO:0006935	chemotaxis	2.83048e-09	Immune/inflammatory response	1.02729	2.24287e-05	1.95982	0.00194804
433	CXCR1	C-X-C motif chemokine receptor 1	ENSG00000163464	['Cxcr1']	GO:0006935	chemotaxis	2.83048e-09	Immune/inflammatory response	3.38128	1.19974e-25	4.47182	0.000299704
434	PLAUR	plasminogen activator, urokinase receptor	ENSG00000011422	['Plaur']	GO:0006935	chemotaxis	2.83048e-09	Immune/inflammatory response	1.52652	2.00863e-14	2.68245	3.93e-05
435	ARHGEF16	Rho guanine nucleotide exchange factor 16	ENSG00000130762	['Arhgef16']	GO:0006935	chemotaxis	2.83048e-09	Immune/inflammatory response	1.16017	1.13322e-07	1.00084	0.000735551
436	BIN2	bridging integrator 2	ENSG00000110934	['Bin2']	GO:0006935	chemotaxis	2.83048e-09	Immune/inflammatory response	1.12538	2.16495e-11	1.0615	0.000151158
437	CDK5R1	cyclin dependent kinase 5 regulatory subunit 1	ENSG00000176749	['Cdk5r1']	GO:0006935	chemotaxis	2.83048e-09	Immune/inflammatory response	1.55989	1.6902e-21	3.47922	6.5e-17
438	CKLF	chemokine like factor	ENSG00000217555	['Cklf']	GO:0006935	chemotaxis	2.83048e-09	Immune/inflammatory response	1.16843	2.07744e-08	1.12285	1.82e-05
439	CSF3R	colony stimulating factor 3 receptor	ENSG00000119535	['Csf3r']	GO:0006935	chemotaxis	2.83048e-09	Immune/inflammatory response	3.33297	1.86068e-30	4.41298	4.11e-14
440	RNASE2	ribonuclease A family member 2	ENSG00000169385	Rnase2b	GO:0006935	chemotaxis	2.83048e-09	Immune/inflammatory response	1.30166	0.00597498	5.26764	1.37e-22
441	CCL17	C-C motif chemokine ligand 17	ENSG00000102970	['Ccl17']	GO:0070374	positive regulation of ERK1 and ERK2 cascade	0.000228824	Signaling pathway	1.90595	2.17581e-05	3.79063	1.34e-10
442	CCL20	C-C motif chemokine ligand 20	ENSG00000115009	['Ccl20']	GO:0070374	positive regulation of ERK1 and ERK2 cascade	0.000228824	Signaling pathway	5.14164	3.94121e-19	3.38955	5.43e-14
443	CCL4	C-C motif chemokine ligand 4	ENSG00000275302	['Ccl4']	GO:0070374	positive regulation of ERK1 and ERK2 cascade	0.000228824	Signaling pathway	1.35456	0.000435941	6.50064	4.55e-15
444	CCR1	C-C motif chemokine receptor 1	ENSG00000163823	['Ccr1']	GO:0070374	positive regulation of ERK1 and ERK2 cascade	0.000228824	Signaling pathway	2.26255	1.31181e-15	2.65745	2.14e-05
445	CCR7	C-C motif chemokine receptor 7	ENSG00000126353	['Ccr7']	GO:0070374	positive regulation of ERK1 and ERK2 cascade	0.000228824	Signaling pathway	2.33039	1.39915e-16	1.22774	0.0471371
446	FPR2	formyl peptide receptor 2	ENSG00000171049	['Fpr2']	GO:0070374	positive regulation of ERK1 and ERK2 cascade	0.000228824	Signaling pathway	5.73809	6.96579e-16	5.27194	6.7e-12
447	IL1A	interleukin 1 alpha	ENSG00000115008	['Il1a']	GO:0070374	positive regulation of ERK1 and ERK2 cascade	0.000228824	Signaling pathway	1.14397	0.000865937	3.0491	2.33e-17
448	NOD2	nucleotide binding oligomerization domain containing 2	ENSG00000167207	['Nod2']	GO:0070374	positive regulation of ERK1 and ERK2 cascade	0.000228824	Signaling pathway	1.25555	2.58135e-21	2.85269	5.37e-05
449	PYCARD	PYD and CARD domain containing	ENSG00000103490	['Pycard']	GO:0070374	positive regulation of ERK1 and ERK2 cascade	0.000228824	Signaling pathway	1.15487	2.37351e-17	1.61908	1.23e-06
450	SLAMF1	signaling lymphocytic activation molecule family member 1	ENSG00000117090	['Slamf1']	GO:0070374	positive regulation of ERK1 and ERK2 cascade	0.000228824	Signaling pathway	1.31156	3.4049e-09	1.402	0.000799837
451	NTRK1	neurotrophic receptor tyrosine kinase 1	ENSG00000198400	['Ntrk1']	GO:0070374	positive regulation of ERK1 and ERK2 cascade	0.000228824	Signaling pathway	1.96564	1.98847e-05	4.11004	5.33e-10
452	SCIMP	SLP adaptor and CSK interacting membrane protein	ENSG00000161929	['Scimp']	GO:0070374	positive regulation of ERK1 and ERK2 cascade	0.000228824	Signaling pathway	1.60465	1.06683e-12	1.85719	0.000200711
453	CCL17	C-C motif chemokine ligand 17	ENSG00000102970	['Ccl17']	GO:0007267	cell-cell signaling	0.000135458	Signaling pathway	1.90595	2.17581e-05	3.79063	1.34e-10
454	CCL20	C-C motif chemokine ligand 20	ENSG00000115009	['Ccl20']	GO:0007267	cell-cell signaling	0.000135458	Signaling pathway	5.14164	3.94121e-19	3.38955	5.43e-14
455	CCL4	C-C motif chemokine ligand 4	ENSG00000275302	['Ccl4']	GO:0007267	cell-cell signaling	0.000135458	Signaling pathway	1.35456	0.000435941	6.50064	4.55e-15
456	CCR1	C-C motif chemokine receptor 1	ENSG00000163823	['Ccr1']	GO:0007267	cell-cell signaling	0.000135458	Signaling pathway	2.26255	1.31181e-15	2.65745	2.14e-05
457	CXCL6	C-X-C motif chemokine ligand 6	ENSG00000124875	['Cxcl5']	GO:0007267	cell-cell signaling	0.000135458	Signaling pathway	4.66827	3.15997e-08	5.47573	1.09e-07
458	EPHB2	EPH receptor B2	ENSG00000133216	['Ephb2']	GO:0007267	cell-cell signaling	0.000135458	Signaling pathway	2.25282	4.11983e-21	1.81415	9.19e-07
459	HIF1A	hypoxia inducible factor 1 subunit alpha	ENSG00000100644	['Hif1a']	GO:0007267	cell-cell signaling	0.000135458	Signaling pathway	1.68295	4.95625e-27	2.23602	1.23e-08
460	IL17A	interleukin 17A	ENSG00000112115	['Il17a']	GO:0007267	cell-cell signaling	0.000135458	Signaling pathway	4.32891	5.65546e-07	9.83382	4.37e-15
461	IL17C	interleukin 17C	ENSG00000124391	['Il17c']	GO:0007267	cell-cell signaling	0.000135458	Signaling pathway	3.32808	2.96441e-06	8.49774	1.04e-27
462	IL1A	interleukin 1 alpha	ENSG00000115008	['Il1a']	GO:0007267	cell-cell signaling	0.000135458	Signaling pathway	1.14397	0.000865937	3.0491	2.33e-17
463	IL1B	interleukin 1 beta	ENSG00000125538	['Il1b']	GO:0007267	cell-cell signaling	0.000135458	Signaling pathway	2.48911	1.69115e-06	6.64001	1.41e-23
464	IL1RN	interleukin 1 receptor antagonist	ENSG00000136689	['Il1rn']	GO:0007267	cell-cell signaling	0.000135458	Signaling pathway	1.04424	6.09802e-15	2.44851	1.21e-08
465	IL36G	interleukin 36 gamma	ENSG00000136688	['Il36g']	GO:0007267	cell-cell signaling	0.000135458	Signaling pathway	4.27147	4.40991e-38	3.97271	2.41e-17
466	IL6	interleukin 6	ENSG00000136244	['Il6']	GO:0007267	cell-cell signaling	0.000135458	Signaling pathway	2.01189	0.00310751	2.66029	0.00441985
467	OSM	oncostatin M	ENSG00000099985	['Osm']	GO:0007267	cell-cell signaling	0.000135458	Signaling pathway	3.08114	1.78163e-10	5.52714	1.3e-15
468	PPARD	peroxisome proliferator activated receptor delta	ENSG00000112033	['Ppard']	GO:0007267	cell-cell signaling	0.000135458	Signaling pathway	1.283	1.94582e-32	1.86212	6.43e-09
469	S100A8	S100 calcium binding protein A8	ENSG00000143546	['S100a8']	GO:0007267	cell-cell signaling	0.000135458	Signaling pathway	5.5541	2.2288e-21	9.72335	2.32e-34
470	S100A9	S100 calcium binding protein A9	ENSG00000163220	['S100a9']	GO:0007267	cell-cell signaling	0.000135458	Signaling pathway	5.8532	2.91094e-19	11.4906	1.72e-70
471	SPP1	secreted phosphoprotein 1	ENSG00000118785	['Spp1']	GO:0007267	cell-cell signaling	0.000135458	Signaling pathway	2.0994	0.000556639	1.97725	0.00379467
472	ABCA12	ATP binding cassette subfamily A member 12	ENSG00000144452	['Abca12']	GO:0007267	cell-cell signaling	0.000135458	Signaling pathway	1.0592	6.05948e-09	1.79937	0.000350827
473	FABP5	fatty acid binding protein 5	ENSG00000164687	['Fabp5']	GO:0007267	cell-cell signaling	0.000135458	Signaling pathway	3.38546	1.75698e-44	3.21215	1.97e-13
474	AREG	amphiregulin	ENSG00000109321	['Areg']	GO:0007267	cell-cell signaling	0.000135458	Signaling pathway	1.76898	5.7097e-06	2.38316	0.000878192
475	CCNE1	cyclin E1	ENSG00000105173	['Ccne1']	GO:0007267	cell-cell signaling	0.000135458	Signaling pathway	2.29549	1.9542e-50	1.49374	9.09e-05
476	CDC20	cell division cycle 20	ENSG00000117399	['Cdc20']	GO:0007267	cell-cell signaling	0.000135458	Signaling pathway	2.57406	7.12148e-33	1.22215	0.00297334
477	FGFBP1	fibroblast growth factor binding protein 1	ENSG00000137440	['Fgfbp1']	GO:0007267	cell-cell signaling	0.000135458	Signaling pathway	2.81603	6.50534e-21	2.3416	6.76e-09
478	GJB6	gap junction protein beta 6	ENSG00000121742	['Gjb6']	GO:0007267	cell-cell signaling	0.000135458	Signaling pathway	3.07116	2.28116e-29	2.79269	0.00395528
479	HNF1B	HNF1 homeobox B	ENSG00000275410	['Hnf1b']	GO:0007267	cell-cell signaling	0.000135458	Signaling pathway	2.96629	3.75675e-05	5.1175	0.00633461
480	NTRK1	neurotrophic receptor tyrosine kinase 1	ENSG00000198400	['Ntrk1']	GO:0007267	cell-cell signaling	0.000135458	Signaling pathway	1.96564	1.98847e-05	4.11004	5.33e-10
481	SERPINB3	serpin family B member 3	ENSG00000057149	['Serpinb3d']	GO:0007267	cell-cell signaling	0.000135458	Signaling pathway	5.23613	2.40784e-32	6.22979	6.95e-12
482	SLC7A11	solute carrier family 7 member 11	ENSG00000151012	['Slc7a11']	GO:0007267	cell-cell signaling	0.000135458	Signaling pathway	2.533	4.56124e-27	3.98115	6.29e-06
483	SLURP1	secreted LY6/PLAUR domain containing 1	ENSG00000126233	['Slurp1']	GO:0007267	cell-cell signaling	0.000135458	Signaling pathway	1.01811	7.71471e-05	1.52817	0.0275392
484	SOX7	SRY-box transcription factor 7	ENSG00000171056	['Sox7']	GO:0007267	cell-cell signaling	0.000135458	Signaling pathway	1.50843	1.93668e-15	1.88849	5.08e-06
485	CDK5R1	cyclin dependent kinase 5 regulatory subunit 1	ENSG00000176749	['Cdk5r1']	GO:0007267	cell-cell signaling	0.000135458	Signaling pathway	1.55989	1.6902e-21	3.47922	6.5e-17
486	LRP8	LDL receptor related protein 8	ENSG00000157193	['Lrp8']	GO:0007267	cell-cell signaling	0.000135458	Signaling pathway	1.93684	2.88999e-18	1.66397	0.00157593
487	SLC16A1	solute carrier family 16 member 1	ENSG00000155380	['Slc16a1']	GO:0007267	cell-cell signaling	0.000135458	Signaling pathway	1.28979	8.79791e-15	2.03223	1.25e-07
488	ARC	activity regulated cytoskeleton associated protein	ENSG00000198576	['Arc']	GO:0007267	cell-cell signaling	0.000135458	Signaling pathway	1.45885	0.00407578	3.22634	0.000388847
489	GRHL3	grainyhead like transcription factor 3	ENSG00000158055	['Grhl3']	GO:0007267	cell-cell signaling	0.000135458	Signaling pathway	1.31684	2.24832e-17	2.40649	5.01e-06
490	MDFI	MyoD family inhibitor	ENSG00000112559	['Mdfi']	GO:0007267	cell-cell signaling	0.000135458	Signaling pathway	2.39642	2.35039e-31	1.49209	0.00451642
491	FCHSD1	FCH and double SH3 domains 1	ENSG00000197948	['Fchsd1']	GO:0007267	cell-cell signaling	0.000135458	Signaling pathway	1.31059	1.35556e-20	1.68276	0.00174524
492	KPNA2	karyopherin subunit alpha 2	ENSG00000182481	['Kpna2']	GO:0007267	cell-cell signaling	0.000135458	Signaling pathway	2.34451	7.69896e-44	1.11917	0.00427493
493	VSNL1	visinin like 1	ENSG00000163032	['Vsnl1']	GO:0007267	cell-cell signaling	0.000135458	Signaling pathway	2.11765	1.87311e-29	1.35954	0.000417694
494	CCR1	C-C motif chemokine receptor 1	ENSG00000163823	['Ccr1']	GO:0045672	positive regulation of osteoclast differentiation	1.39159e-05	Cell/tissue process	2.26255	1.31181e-15	2.65745	2.14e-05
495	IL12B	interleukin 12B	ENSG00000113302	['Il12b']	GO:0045672	positive regulation of osteoclast differentiation	1.39159e-05	Cell/tissue process	3.89812	3.43895e-06	3.59551	8.95e-06
496	IL17A	interleukin 17A	ENSG00000112115	['Il17a']	GO:0045672	positive regulation of osteoclast differentiation	1.39159e-05	Cell/tissue process	4.32891	5.65546e-07	9.83382	4.37e-15
497	IL20	interleukin 20	ENSG00000162891	['Il20']	GO:0045672	positive regulation of osteoclast differentiation	1.39159e-05	Cell/tissue process	4.49475	3.29087e-09	11.0014	5.69e-21
498	IL23A	interleukin 23 subunit alpha	ENSG00000110944	['Il23a']	GO:0045672	positive regulation of osteoclast differentiation	1.39159e-05	Cell/tissue process	1.09533	0.000810586	6.21939	1.03e-24
499	IL23R	interleukin 23 receptor	ENSG00000162594	['Il23r']	GO:0045672	positive regulation of osteoclast differentiation	1.39159e-05	Cell/tissue process	1.56381	0.000658172	2.06298	0.000341928
500	CCR1	C-C motif chemokine receptor 1	ENSG00000163823	['Ccr1']	GO:0007204	positive regulation of cytosolic calcium ion concentration	0.0284818	Ion transport	2.26255	1.31181e-15	2.65745	2.14e-05
501	CCR7	C-C motif chemokine receptor 7	ENSG00000126353	['Ccr7']	GO:0007204	positive regulation of cytosolic calcium ion concentration	0.0284818	Ion transport	2.33039	1.39915e-16	1.22774	0.0471371
502	CXCR2	C-X-C motif chemokine receptor 2	ENSG00000180871	['Cxcr2']	GO:0007204	positive regulation of cytosolic calcium ion concentration	0.0284818	Ion transport	2.16647	7.08005e-20	4.38416	8.42e-16
503	FPR1	formyl peptide receptor 1	ENSG00000171051	['Fpr1']	GO:0007204	positive regulation of cytosolic calcium ion concentration	0.0284818	Ion transport	4.73943	9.34672e-18	5.60234	4.29e-10
504	FPR2	formyl peptide receptor 2	ENSG00000171049	['Fpr2']	GO:0007204	positive regulation of cytosolic calcium ion concentration	0.0284818	Ion transport	5.73809	6.96579e-16	5.27194	6.7e-12
505	PROK2	prokineticin 2	ENSG00000163421	['Prok2']	GO:0007204	positive regulation of cytosolic calcium ion concentration	0.0284818	Ion transport	3.04342	6.48708e-09	3.7999	0.000399755
506	SAA1	serum amyloid A1	ENSG00000173432	Saa1	GO:0007204	positive regulation of cytosolic calcium ion concentration	0.0284818	Ion transport	3.35181	1.61832e-11	5.76867	2.75e-31
507	CEMIP	cell migration inducing hyaluronidase 1	ENSG00000103888	['Cemip']	GO:0007204	positive regulation of cytosolic calcium ion concentration	0.0284818	Ion transport	1.81406	1.64938e-14	2.21346	0.0118226
508	CXCR1	C-X-C motif chemokine receptor 1	ENSG00000163464	['Cxcr1']	GO:0007204	positive regulation of cytosolic calcium ion concentration	0.0284818	Ion transport	3.38128	1.19974e-25	4.47182	0.000299704
509	GSTO1	glutathione S-transferase omega 1	ENSG00000148834	['Gsto1']	GO:0007204	positive regulation of cytosolic calcium ion concentration	0.0284818	Ion transport	1.43282	8.60176e-42	2.3395	5.42e-07
510	CCR7	C-C motif chemokine receptor 7	ENSG00000126353	['Ccr7']	GO:0042110	T cell activation	0.00857432	Immune/inflammatory response	2.33039	1.39915e-16	1.22774	0.0471371
511	CLEC7A	C-type lectin domain containing 7A	ENSG00000172243	['Clec7a']	GO:0042110	T cell activation	0.00857432	Immune/inflammatory response	2.38022	1.83371e-42	2.37266	0.000953196
512	FOXP3	forkhead box P3	ENSG00000049768	['Foxp3']	GO:0042110	T cell activation	0.00857432	Immune/inflammatory response	1.80543	2.48369e-17	1.28349	0.0177682
513	GBA	glucosylceramidase beta	ENSG00000177628	['Gba']	GO:0042110	T cell activation	0.00857432	Immune/inflammatory response	1.25591	1.06803e-15	1.6455	7.86e-08
514	IL10	interleukin 10	ENSG00000136634	['Il10']	GO:0042110	T cell activation	0.00857432	Immune/inflammatory response	3.22895	6.82141e-10	1.78601	0.0265734
515	IL12B	interleukin 12B	ENSG00000113302	['Il12b']	GO:0042110	T cell activation	0.00857432	Immune/inflammatory response	3.89812	3.43895e-06	3.59551	8.95e-06
516	IL1A	interleukin 1 alpha	ENSG00000115008	['Il1a']	GO:0042110	T cell activation	0.00857432	Immune/inflammatory response	1.14397	0.000865937	3.0491	2.33e-17
517	IL1B	interleukin 1 beta	ENSG00000125538	['Il1b']	GO:0042110	T cell activation	0.00857432	Immune/inflammatory response	2.48911	1.69115e-06	6.64001	1.41e-23
518	IL23A	interleukin 23 subunit alpha	ENSG00000110944	['Il23a']	GO:0042110	T cell activation	0.00857432	Immune/inflammatory response	1.09533	0.000810586	6.21939	1.03e-24
519	IL23R	interleukin 23 receptor	ENSG00000162594	['Il23r']	GO:0042110	T cell activation	0.00857432	Immune/inflammatory response	1.56381	0.000658172	2.06298	0.000341928
520	IL2RA	interleukin 2 receptor subunit alpha	ENSG00000134460	['Il2ra']	GO:0042110	T cell activation	0.00857432	Immune/inflammatory response	2.44449	1.92421e-20	1.67673	7.41e-05
521	IL4R	interleukin 4 receptor	ENSG00000077238	['Il4ra']	GO:0042110	T cell activation	0.00857432	Immune/inflammatory response	1.49194	6.88375e-19	1.69712	3.78e-05
522	IL6	interleukin 6	ENSG00000136244	['Il6']	GO:0042110	T cell activation	0.00857432	Immune/inflammatory response	2.01189	0.00310751	2.66029	0.00441985
523	LILRB4	leukocyte immunoglobulin like receptor B4	ENSG00000186818	Lilr4b	GO:0042110	T cell activation	0.00857432	Immune/inflammatory response	2.3087	2.2581e-16	2.84671	4.64e-07
524	NOD2	nucleotide binding oligomerization domain containing 2	ENSG00000167207	['Nod2']	GO:0042110	T cell activation	0.00857432	Immune/inflammatory response	1.25555	2.58135e-21	2.85269	5.37e-05
525	PYCARD	PYD and CARD domain containing	ENSG00000103490	['Pycard']	GO:0042110	T cell activation	0.00857432	Immune/inflammatory response	1.15487	2.37351e-17	1.61908	1.23e-06
526	SLAMF1	signaling lymphocytic activation molecule family member 1	ENSG00000117090	['Slamf1']	GO:0042110	T cell activation	0.00857432	Immune/inflammatory response	1.31156	3.4049e-09	1.402	0.000799837
527	ZC3H12A	zinc finger CCCH-type containing 12A	ENSG00000163874	['Zc3h12a']	GO:0042110	T cell activation	0.00857432	Immune/inflammatory response	2.47437	1.32011e-23	3.58304	1.18e-31
528	ARG1	arginase 1	ENSG00000118520	['Arg1']	GO:0042110	T cell activation	0.00857432	Immune/inflammatory response	1.92818	1.10821e-11	2.61665	8.23e-06
529	CD274	CD274 molecule	ENSG00000120217	['Cd274']	GO:0042110	T cell activation	0.00857432	Immune/inflammatory response	2.51521	1.00563e-17	3.05989	9.77e-07
530	CD80	CD80 molecule	ENSG00000121594	['Cd80']	GO:0042110	T cell activation	0.00857432	Immune/inflammatory response	2.00124	1.82628e-09	2.43359	1.09e-05
531	CTLA4	cytotoxic T-lymphocyte associated protein 4	ENSG00000163599	['Ctla4']	GO:0042110	T cell activation	0.00857432	Immune/inflammatory response	1.6597	5.37519e-06	1.45192	0.0128702
532	EBI3	Epstein-Barr virus induced 3	ENSG00000105246	['Ebi3']	GO:0042110	T cell activation	0.00857432	Immune/inflammatory response	1.20289	0.000268376	1.8233	0.000370097
533	IL7R	interleukin 7 receptor	ENSG00000168685	['Il7r']	GO:0042110	T cell activation	0.00857432	Immune/inflammatory response	1.71911	6.54281e-08	1.16158	0.0374251
534	TNFSF14	TNF superfamily member 14	ENSG00000125735	['Tnfsf14']	GO:0042110	T cell activation	0.00857432	Immune/inflammatory response	1.02729	2.24287e-05	1.95982	0.00194804
535	BATF	basic leucine zipper ATF-like transcription factor	ENSG00000156127	['Batf']	GO:0042110	T cell activation	0.00857432	Immune/inflammatory response	1.41401	1.01378e-14	1.37518	0.000834583
536	BCL3	BCL3 transcription coactivator	ENSG00000069399	['Bcl3']	GO:0042110	T cell activation	0.00857432	Immune/inflammatory response	1.71807	6.07503e-25	3.35427	1.33e-10
537	CLEC4D	C-type lectin domain family 4 member D	ENSG00000166527	['Clec4d']	GO:0042110	T cell activation	0.00857432	Immune/inflammatory response	3.19979	2.38332e-06	5.63227	3.49e-13
538	CLEC4E	C-type lectin domain family 4 member E	ENSG00000166523	['Clec4e']	GO:0042110	T cell activation	0.00857432	Immune/inflammatory response	2.98651	1.00423e-09	6.26232	4.24e-15
539	ENTPD7	ectonucleoside triphosphate diphosphohydrolase 7	ENSG00000198018	['Entpd7']	GO:0042110	T cell activation	0.00857432	Immune/inflammatory response	1.40718	7.69811e-17	1.71757	7.04e-06
540	ICOS	inducible T cell costimulator	ENSG00000163600	['Icos']	GO:0042110	T cell activation	0.00857432	Immune/inflammatory response	2.15045	1.40434e-11	3.19085	1.55e-08
541	PRELID1	PRELI domain containing 1	ENSG00000169230	['Prelid1']	GO:0042110	T cell activation	0.00857432	Immune/inflammatory response	1.65042	1.42523e-35	1.08985	3.95e-06
542	SIRPB1	signal regulatory protein beta 1	ENSG00000101307	Sirpb1b	GO:0042110	T cell activation	0.00857432	Immune/inflammatory response	3.24862	5.70657e-24	3.67933	3.44e-05
543	TREML2	triggering receptor expressed on myeloid cells like 2	ENSG00000112195	['Treml2']	GO:0042110	T cell activation	0.00857432	Immune/inflammatory response	2.76741	4.87823e-18	1.98875	0.00147453
544	CCR7	C-C motif chemokine receptor 7	ENSG00000126353	['Ccr7']	GO:0043066	negative regulation of apoptotic process	0.00565369	Cell/tissue process	2.33039	1.39915e-16	1.22774	0.0471371
545	GBA	glucosylceramidase beta	ENSG00000177628	['Gba']	GO:0043066	negative regulation of apoptotic process	0.00565369	Cell/tissue process	1.25591	1.06803e-15	1.6455	7.86e-08
546	HIF1A	hypoxia inducible factor 1 subunit alpha	ENSG00000100644	['Hif1a']	GO:0043066	negative regulation of apoptotic process	0.00565369	Cell/tissue process	1.68295	4.95625e-27	2.23602	1.23e-08
547	IL10	interleukin 10	ENSG00000136634	['Il10']	GO:0043066	negative regulation of apoptotic process	0.00565369	Cell/tissue process	3.22895	6.82141e-10	1.78601	0.0265734
548	IL1A	interleukin 1 alpha	ENSG00000115008	['Il1a']	GO:0043066	negative regulation of apoptotic process	0.00565369	Cell/tissue process	1.14397	0.000865937	3.0491	2.33e-17
549	IL1B	interleukin 1 beta	ENSG00000125538	['Il1b']	GO:0043066	negative regulation of apoptotic process	0.00565369	Cell/tissue process	2.48911	1.69115e-06	6.64001	1.41e-23
550	IL6	interleukin 6	ENSG00000136244	['Il6']	GO:0043066	negative regulation of apoptotic process	0.00565369	Cell/tissue process	2.01189	0.00310751	2.66029	0.00441985
551	MMP9	matrix metallopeptidase 9	ENSG00000100985	['Mmp9']	GO:0043066	negative regulation of apoptotic process	0.00565369	Cell/tissue process	1.68994	6.87192e-07	2.6365	2.19e-05
552	NOD2	nucleotide binding oligomerization domain containing 2	ENSG00000167207	['Nod2']	GO:0043066	negative regulation of apoptotic process	0.00565369	Cell/tissue process	1.25555	2.58135e-21	2.85269	5.37e-05
553	PPARD	peroxisome proliferator activated receptor delta	ENSG00000112033	['Ppard']	GO:0043066	negative regulation of apoptotic process	0.00565369	Cell/tissue process	1.283	1.94582e-32	1.86212	6.43e-09
554	PROK2	prokineticin 2	ENSG00000163421	['Prok2']	GO:0043066	negative regulation of apoptotic process	0.00565369	Cell/tissue process	3.04342	6.48708e-09	3.7999	0.000399755
555	ZC3H12A	zinc finger CCCH-type containing 12A	ENSG00000163874	['Zc3h12a']	GO:0043066	negative regulation of apoptotic process	0.00565369	Cell/tissue process	2.47437	1.32011e-23	3.58304	1.18e-31
556	SFN	stratifin	ENSG00000175793	['Sfn']	GO:0043066	negative regulation of apoptotic process	0.00565369	Cell/tissue process	1.71627	1.40937e-33	1.49098	0.000105585
557	CSF2	colony stimulating factor 2	ENSG00000164400	['Csf2']	GO:0043066	negative regulation of apoptotic process	0.00565369	Cell/tissue process	1.47549	0.0380073	5.21538	1.33e-17
558	HNF1B	HNF1 homeobox B	ENSG00000275410	['Hnf1b']	GO:0043066	negative regulation of apoptotic process	0.00565369	Cell/tissue process	2.96629	3.75675e-05	5.1175	0.00633461
559	IL7R	interleukin 7 receptor	ENSG00000168685	['Il7r']	GO:0043066	negative regulation of apoptotic process	0.00565369	Cell/tissue process	1.71911	6.54281e-08	1.16158	0.0374251
560	LTF	lactotransferrin	ENSG00000012223	['Ltf']	GO:0043066	negative regulation of apoptotic process	0.00565369	Cell/tissue process	3.13809	2.4922e-07	2.31723	0.0027124
561	NTRK1	neurotrophic receptor tyrosine kinase 1	ENSG00000198400	['Ntrk1']	GO:0043066	negative regulation of apoptotic process	0.00565369	Cell/tissue process	1.96564	1.98847e-05	4.11004	5.33e-10
562	TDGF1	teratocarcinoma-derived growth factor 1	ENSG00000241186	['Tdgf1']	GO:0043066	negative regulation of apoptotic process	0.00565369	Cell/tissue process	1.43047	0.00938516	6.60256	7.25e-07
563	TNFSF14	TNF superfamily member 14	ENSG00000125735	['Tnfsf14']	GO:0043066	negative regulation of apoptotic process	0.00565369	Cell/tissue process	1.02729	2.24287e-05	1.95982	0.00194804
564	BCL3	BCL3 transcription coactivator	ENSG00000069399	['Bcl3']	GO:0043066	negative regulation of apoptotic process	0.00565369	Cell/tissue process	1.71807	6.07503e-25	3.35427	1.33e-10
565	PRELID1	PRELI domain containing 1	ENSG00000169230	['Prelid1']	GO:0043066	negative regulation of apoptotic process	0.00565369	Cell/tissue process	1.65042	1.42523e-35	1.08985	3.95e-06
566	BCL2A1	BCL2 related protein A1	ENSG00000140379	Bcl2a1b	GO:0043066	negative regulation of apoptotic process	0.00565369	Cell/tissue process	2.77759	9.04173e-16	3.63631	3.17e-10
567	DDIAS	DNA damage induced apoptosis suppressor	ENSG00000165490	['Ddias']	GO:0043066	negative regulation of apoptotic process	0.00565369	Cell/tissue process	2.05262	5.72016e-31	1.18412	0.0216202
568	ENO1	enolase 1	ENSG00000074800	Eno1	GO:0043066	negative regulation of apoptotic process	0.00565369	Cell/tissue process	1.49575	1.19877e-26	1.86407	5.71e-13
569	FCMR	Fc fragment of IgM receptor	ENSG00000162894	['Fcmr']	GO:0043066	negative regulation of apoptotic process	0.00565369	Cell/tissue process	2.57451	1.28265e-25	4.36821	8.57e-11
570	HIGD1A	HIG1 hypoxia inducible domain family member 1A	ENSG00000181061	['Higd1a']	GO:0043066	negative regulation of apoptotic process	0.00565369	Cell/tissue process	1.6972	1.3274e-41	2.03259	5.68e-11
571	IL19	interleukin 19	ENSG00000142224	['Il19']	GO:0043066	negative regulation of apoptotic process	0.00565369	Cell/tissue process	6.68781	1.97744e-06	7.43719	1.69e-22
572	LYPD3	LY6/PLAUR domain containing 3	ENSG00000124466	['Lypd3']	GO:0043066	negative regulation of apoptotic process	0.00565369	Cell/tissue process	1.02846	2.61843e-12	2.30911	1.08e-07
573	MPO	myeloperoxidase	ENSG00000005381	['Mpo']	GO:0043066	negative regulation of apoptotic process	0.00565369	Cell/tissue process	1.7643	0.000176222	3.27255	0.00191166
574	PDCD1	programmed cell death 1	ENSG00000188389	['Pdcd1']	GO:0043066	negative regulation of apoptotic process	0.00565369	Cell/tissue process	1.65186	1.51498e-07	4.74941	4.51e-10
575	PLAUR	plasminogen activator, urokinase receptor	ENSG00000011422	['Plaur']	GO:0043066	negative regulation of apoptotic process	0.00565369	Cell/tissue process	1.52652	2.00863e-14	2.68245	3.93e-05
576	PPIF	peptidylprolyl isomerase F	ENSG00000108179	['Ppif']	GO:0043066	negative regulation of apoptotic process	0.00565369	Cell/tissue process	1.21658	2.42124e-16	1.88319	0.00858814
577	CCR7	C-C motif chemokine receptor 7	ENSG00000126353	['Ccr7']	GO:0006629	lipid metabolic process	0.00039544	Cell metabolism	2.33039	1.39915e-16	1.22774	0.0471371
578	FPR2	formyl peptide receptor 2	ENSG00000171049	['Fpr2']	GO:0006629	lipid metabolic process	0.00039544	Cell metabolism	5.73809	6.96579e-16	5.27194	6.7e-12
579	GBA	glucosylceramidase beta	ENSG00000177628	['Gba']	GO:0006629	lipid metabolic process	0.00039544	Cell metabolism	1.25591	1.06803e-15	1.6455	7.86e-08
580	IL1A	interleukin 1 alpha	ENSG00000115008	['Il1a']	GO:0006629	lipid metabolic process	0.00039544	Cell metabolism	1.14397	0.000865937	3.0491	2.33e-17
581	IL1B	interleukin 1 beta	ENSG00000125538	['Il1b']	GO:0006629	lipid metabolic process	0.00039544	Cell metabolism	2.48911	1.69115e-06	6.64001	1.41e-23
582	IL1RN	interleukin 1 receptor antagonist	ENSG00000136689	['Il1rn']	GO:0006629	lipid metabolic process	0.00039544	Cell metabolism	1.04424	6.09802e-15	2.44851	1.21e-08
583	LDLR	low density lipoprotein receptor	ENSG00000130164	['Ldlr']	GO:0006629	lipid metabolic process	0.00039544	Cell metabolism	1.42414	2.22133e-10	1.43468	0.00124889
584	NOD2	nucleotide binding oligomerization domain containing 2	ENSG00000167207	['Nod2']	GO:0006629	lipid metabolic process	0.00039544	Cell metabolism	1.25555	2.58135e-21	2.85269	5.37e-05
585	PPARD	peroxisome proliferator activated receptor delta	ENSG00000112033	['Ppard']	GO:0006629	lipid metabolic process	0.00039544	Cell metabolism	1.283	1.94582e-32	1.86212	6.43e-09
586	SMPDL3B	sphingomyelin phosphodiesterase acid like 3B	ENSG00000130768	['Smpdl3b']	GO:0006629	lipid metabolic process	0.00039544	Cell metabolism	1.06951	7.47239e-09	1.34075	0.00591
587	SPP1	secreted phosphoprotein 1	ENSG00000118785	['Spp1']	GO:0006629	lipid metabolic process	0.00039544	Cell metabolism	2.0994	0.000556639	1.97725	0.00379467
588	ABCA12	ATP binding cassette subfamily A member 12	ENSG00000144452	['Abca12']	GO:0006629	lipid metabolic process	0.00039544	Cell metabolism	1.0592	6.05948e-09	1.79937	0.000350827
589	FABP5	fatty acid binding protein 5	ENSG00000164687	['Fabp5']	GO:0006629	lipid metabolic process	0.00039544	Cell metabolism	3.38546	1.75698e-44	3.21215	1.97e-13
590	SLC27A4	solute carrier family 27 member 4	ENSG00000167114	['Slc27a4']	GO:0006629	lipid metabolic process	0.00039544	Cell metabolism	1.08569	1.30575e-12	1.05679	0.000735551
591	FABP6	fatty acid binding protein 6	ENSG00000170231	['Fabp6']	GO:0006629	lipid metabolic process	0.00039544	Cell metabolism	2.69796	5.04191e-08	2.50084	0.000249796
592	LIPG	lipase G, endothelial type	ENSG00000101670	['Lipg']	GO:0006629	lipid metabolic process	0.00039544	Cell metabolism	2.28499	9.54304e-08	1.87849	1.55e-06
593	SQLE	squalene epoxidase	ENSG00000104549	['Sqle']	GO:0006629	lipid metabolic process	0.00039544	Cell metabolism	1.42819	9.85388e-17	1.97701	2.29e-10
594	SULT2B1	sulfotransferase family 2B member 1	ENSG00000088002	['Sult2b1']	GO:0006629	lipid metabolic process	0.00039544	Cell metabolism	1.40132	3.95392e-14	2.03732	1.41e-07
595	LRP8	LDL receptor related protein 8	ENSG00000157193	['Lrp8']	GO:0006629	lipid metabolic process	0.00039544	Cell metabolism	1.93684	2.88999e-18	1.66397	0.00157593
596	ABCG4	ATP binding cassette subfamily G member 4	ENSG00000172350	['Abcg4']	GO:0006629	lipid metabolic process	0.00039544	Cell metabolism	4.24486	1.47449e-52	1.92376	2.28e-07
597	AKR1B10	aldo-keto reductase family 1 member B10	ENSG00000198074	['Akr1b8']	GO:0006629	lipid metabolic process	0.00039544	Cell metabolism	5.26228	7.89326e-42	2.82136	1.72e-08
598	ALOX12B	arachidonate 12-lipoxygenase, 12R type	ENSG00000179477	['Alox12b']	GO:0006629	lipid metabolic process	0.00039544	Cell metabolism	1.48294	1.49096e-14	2.23924	0.000414033
599	CRABP2	cellular retinoic acid binding protein 2	ENSG00000143320	['Crabp2']	GO:0006629	lipid metabolic process	0.00039544	Cell metabolism	2.13258	6.95978e-23	2.71133	6.34e-12
600	CYP4F11	cytochrome P450 family 4 subfamily F member 11	ENSG00000171903	['Cyp4f40']	GO:0006629	lipid metabolic process	0.00039544	Cell metabolism	2.49392	3.67214e-07	2.87358	0.0228749
601	CYP4F22	cytochrome P450 family 4 subfamily F member 22	ENSG00000171954	['Cyp4f39']	GO:0006629	lipid metabolic process	0.00039544	Cell metabolism	1.29701	1.39229e-13	1.52833	0.000115095
602	EIF6	eukaryotic translation initiation factor 6	ENSG00000242372	['Eif6']	GO:0006629	lipid metabolic process	0.00039544	Cell metabolism	1.35193	2.80963e-32	1.5434	5.1e-13
603	EPHX3	epoxide hydrolase 3	ENSG00000105131	['Ephx3']	GO:0006629	lipid metabolic process	0.00039544	Cell metabolism	1.21164	9.02786e-23	1.41417	1.54e-05
604	GDPD3	glycerophosphodiester phosphodiesterase domain containing 3	ENSG00000102886	['Gdpd3']	GO:0006629	lipid metabolic process	0.00039544	Cell metabolism	2.15231	1.4138e-30	1.15026	7.6e-05
605	PDSS1	decaprenyl diphosphate synthase subunit 1	ENSG00000148459	['Pdss1']	GO:0006629	lipid metabolic process	0.00039544	Cell metabolism	1.69252	1.83325e-25	2.75268	2.02e-13
606	PIGA	phosphatidylinositol glycan anchor biosynthesis class A	ENSG00000165195	['Piga']	GO:0006629	lipid metabolic process	0.00039544	Cell metabolism	1.0719	4.08365e-14	1.18222	0.00256784
607	PLA2G4D	phospholipase A2 group IVD	ENSG00000159337	['Pla2g4d']	GO:0006629	lipid metabolic process	0.00039544	Cell metabolism	3.14654	1.60759e-54	8.45595	1.14e-46
608	PLA2G4E	phospholipase A2 group IVE	ENSG00000188089	['Pla2g4e']	GO:0006629	lipid metabolic process	0.00039544	Cell metabolism	1.96004	7.88653e-33	5.22566	2.03e-41
609	PLBD1	phospholipase B domain containing 1	ENSG00000121316	['Plbd1']	GO:0006629	lipid metabolic process	0.00039544	Cell metabolism	1.64084	2.10218e-15	1.83667	5.12e-09
610	PLEK	pleckstrin	ENSG00000115956	['Plek']	GO:0006629	lipid metabolic process	0.00039544	Cell metabolism	1.7079	6.01567e-14	1.5777	0.0228128
611	RAB38	RAB38, member RAS oncogene family	ENSG00000123892	['Rab38']	GO:0006629	lipid metabolic process	0.00039544	Cell metabolism	1.06644	1.44315e-13	1.51265	5.96e-07
612	RDH16	retinol dehydrogenase 16	ENSG00000139547	Rdh1	GO:0006629	lipid metabolic process	0.00039544	Cell metabolism	1.78911	6.26955e-14	2.08269	3.95e-05
613	SLC16A1	solute carrier family 16 member 1	ENSG00000155380	['Slc16a1']	GO:0006629	lipid metabolic process	0.00039544	Cell metabolism	1.28979	8.79791e-15	2.03223	1.25e-07
614	SPTSSA	serine palmitoyltransferase small subunit A	ENSG00000165389	['Sptssa']	GO:0006629	lipid metabolic process	0.00039544	Cell metabolism	1.42235	3.1372e-24	1.36995	1.5e-05
615	CD14	CD14 molecule	ENSG00000170458	['Cd14']	GO:0051602	response to electrical stimulus	0.00781381	Cell/tissue process	1.65789	2.6047e-12	4.00045	2.36e-08
616	GJB6	gap junction protein beta 6	ENSG00000121742	['Gjb6']	GO:0051602	response to electrical stimulus	0.00781381	Cell/tissue process	3.07116	2.28116e-29	2.79269	0.00395528
617	NTRK1	neurotrophic receptor tyrosine kinase 1	ENSG00000198400	['Ntrk1']	GO:0051602	response to electrical stimulus	0.00781381	Cell/tissue process	1.96564	1.98847e-05	4.11004	5.33e-10
618	CD14	CD14 molecule	ENSG00000170458	['Cd14']	GO:0071222	cellular response to lipopolysaccharide	7.33142e-08	Immune/inflammatory response	1.65789	2.6047e-12	4.00045	2.36e-08
619	CXCL2	C-X-C motif chemokine ligand 2	ENSG00000081041	['Cxcl1']	GO:0071222	cellular response to lipopolysaccharide	7.33142e-08	Immune/inflammatory response	2.41342	2.25077e-12	5.83666	1.37e-13
620	CXCL3	C-X-C motif chemokine ligand 3	ENSG00000163734	['Cxcl2']	GO:0071222	cellular response to lipopolysaccharide	7.33142e-08	Immune/inflammatory response	2.31028	8.51402e-11	9.57625	3.03e-37
621	CXCL6	C-X-C motif chemokine ligand 6	ENSG00000124875	['Cxcl5']	GO:0071222	cellular response to lipopolysaccharide	7.33142e-08	Immune/inflammatory response	4.66827	3.15997e-08	5.47573	1.09e-07
622	EPHB2	EPH receptor B2	ENSG00000133216	['Ephb2']	GO:0071222	cellular response to lipopolysaccharide	7.33142e-08	Immune/inflammatory response	2.25282	4.11983e-21	1.81415	9.19e-07
623	IL10	interleukin 10	ENSG00000136634	['Il10']	GO:0071222	cellular response to lipopolysaccharide	7.33142e-08	Immune/inflammatory response	3.22895	6.82141e-10	1.78601	0.0265734
624	IL12B	interleukin 12B	ENSG00000113302	['Il12b']	GO:0071222	cellular response to lipopolysaccharide	7.33142e-08	Immune/inflammatory response	3.89812	3.43895e-06	3.59551	8.95e-06
625	IL1A	interleukin 1 alpha	ENSG00000115008	['Il1a']	GO:0071222	cellular response to lipopolysaccharide	7.33142e-08	Immune/inflammatory response	1.14397	0.000865937	3.0491	2.33e-17
626	IL1B	interleukin 1 beta	ENSG00000125538	['Il1b']	GO:0071222	cellular response to lipopolysaccharide	7.33142e-08	Immune/inflammatory response	2.48911	1.69115e-06	6.64001	1.41e-23
627	IL36A	interleukin 36 alpha	ENSG00000136694	['Il36a']	GO:0071222	cellular response to lipopolysaccharide	7.33142e-08	Immune/inflammatory response	6.54541	2.75193e-11	6.6594	4.88e-26
628	IL36G	interleukin 36 gamma	ENSG00000136688	['Il36g']	GO:0071222	cellular response to lipopolysaccharide	7.33142e-08	Immune/inflammatory response	4.27147	4.40991e-38	3.97271	2.41e-17
629	IL36RN	interleukin 36 receptor antagonist	ENSG00000136695	['Il36rn']	GO:0071222	cellular response to lipopolysaccharide	7.33142e-08	Immune/inflammatory response	1.75454	3.4098e-13	2.96619	1.97e-10
630	IL6	interleukin 6	ENSG00000136244	['Il6']	GO:0071222	cellular response to lipopolysaccharide	7.33142e-08	Immune/inflammatory response	2.01189	0.00310751	2.66029	0.00441985
631	LY96	lymphocyte antigen 96	ENSG00000154589	['Ly96']	GO:0071222	cellular response to lipopolysaccharide	7.33142e-08	Immune/inflammatory response	1.0285	2.27123e-07	1.36107	3.4e-05
632	MYD88	MYD88 innate immune signal transduction adaptor	ENSG00000172936	['Myd88']	GO:0071222	cellular response to lipopolysaccharide	7.33142e-08	Immune/inflammatory response	1.39931	3.90119e-40	1.57949	1.07e-07
633	NOD2	nucleotide binding oligomerization domain containing 2	ENSG00000167207	['Nod2']	GO:0071222	cellular response to lipopolysaccharide	7.33142e-08	Immune/inflammatory response	1.25555	2.58135e-21	2.85269	5.37e-05
634	PPARD	peroxisome proliferator activated receptor delta	ENSG00000112033	['Ppard']	GO:0071222	cellular response to lipopolysaccharide	7.33142e-08	Immune/inflammatory response	1.283	1.94582e-32	1.86212	6.43e-09
635	PYCARD	PYD and CARD domain containing	ENSG00000103490	['Pycard']	GO:0071222	cellular response to lipopolysaccharide	7.33142e-08	Immune/inflammatory response	1.15487	2.37351e-17	1.61908	1.23e-06
636	ZC3H12A	zinc finger CCCH-type containing 12A	ENSG00000163874	['Zc3h12a']	GO:0071222	cellular response to lipopolysaccharide	7.33142e-08	Immune/inflammatory response	2.47437	1.32011e-23	3.58304	1.18e-31
637	ARG1	arginase 1	ENSG00000118520	['Arg1']	GO:0071222	cellular response to lipopolysaccharide	7.33142e-08	Immune/inflammatory response	1.92818	1.10821e-11	2.61665	8.23e-06
638	CD274	CD274 molecule	ENSG00000120217	['Cd274']	GO:0071222	cellular response to lipopolysaccharide	7.33142e-08	Immune/inflammatory response	2.51521	1.00563e-17	3.05989	9.77e-07
639	CD80	CD80 molecule	ENSG00000121594	['Cd80']	GO:0071222	cellular response to lipopolysaccharide	7.33142e-08	Immune/inflammatory response	2.00124	1.82628e-09	2.43359	1.09e-05
640	CSF2	colony stimulating factor 2	ENSG00000164400	['Csf2']	GO:0071222	cellular response to lipopolysaccharide	7.33142e-08	Immune/inflammatory response	1.47549	0.0380073	5.21538	1.33e-17
641	CSF3	colony stimulating factor 3	ENSG00000108342	['Csf3']	GO:0071222	cellular response to lipopolysaccharide	7.33142e-08	Immune/inflammatory response	3.45113	9.47683e-07	7.26248	3.22e-10
642	IL24	interleukin 24	ENSG00000162892	['Il24']	GO:0071222	cellular response to lipopolysaccharide	7.33142e-08	Immune/inflammatory response	3.77907	4.7625e-24	10.5751	2.71e-17
643	LTF	lactotransferrin	ENSG00000012223	['Ltf']	GO:0071222	cellular response to lipopolysaccharide	7.33142e-08	Immune/inflammatory response	3.13809	2.4922e-07	2.31723	0.0027124
644	SCIMP	SLP adaptor and CSK interacting membrane protein	ENSG00000161929	['Scimp']	GO:0071222	cellular response to lipopolysaccharide	7.33142e-08	Immune/inflammatory response	1.60465	1.06683e-12	1.85719	0.000200711
645	CLEC7A	C-type lectin domain containing 7A	ENSG00000172243	['Clec7a']	GO:0008283	cell population proliferation	0.000628306	Cell/tissue process	2.38022	1.83371e-42	2.37266	0.000953196
646	CXCR2	C-X-C motif chemokine receptor 2	ENSG00000180871	['Cxcr2']	GO:0008283	cell population proliferation	0.000628306	Cell/tissue process	2.16647	7.08005e-20	4.38416	8.42e-16
647	EPHA2	EPH receptor A2	ENSG00000142627	['Epha2']	GO:0008283	cell population proliferation	0.000628306	Cell/tissue process	1.00318	3.01203e-07	1.50193	0.00118171
648	EPHB2	EPH receptor B2	ENSG00000133216	['Ephb2']	GO:0008283	cell population proliferation	0.000628306	Cell/tissue process	2.25282	4.11983e-21	1.81415	9.19e-07
649	FOXP3	forkhead box P3	ENSG00000049768	['Foxp3']	GO:0008283	cell population proliferation	0.000628306	Cell/tissue process	1.80543	2.48369e-17	1.28349	0.0177682
650	GBA	glucosylceramidase beta	ENSG00000177628	['Gba']	GO:0008283	cell population proliferation	0.000628306	Cell/tissue process	1.25591	1.06803e-15	1.6455	7.86e-08
651	HIF1A	hypoxia inducible factor 1 subunit alpha	ENSG00000100644	['Hif1a']	GO:0008283	cell population proliferation	0.000628306	Cell/tissue process	1.68295	4.95625e-27	2.23602	1.23e-08
652	HPSE	heparanase	ENSG00000173083	['Hpse']	GO:0008283	cell population proliferation	0.000628306	Cell/tissue process	2.06376	4.50388e-27	1.23695	0.0171468
653	IL10	interleukin 10	ENSG00000136634	['Il10']	GO:0008283	cell population proliferation	0.000628306	Cell/tissue process	3.22895	6.82141e-10	1.78601	0.0265734
654	IL12B	interleukin 12B	ENSG00000113302	['Il12b']	GO:0008283	cell population proliferation	0.000628306	Cell/tissue process	3.89812	3.43895e-06	3.59551	8.95e-06
655	IL1A	interleukin 1 alpha	ENSG00000115008	['Il1a']	GO:0008283	cell population proliferation	0.000628306	Cell/tissue process	1.14397	0.000865937	3.0491	2.33e-17
656	IL1B	interleukin 1 beta	ENSG00000125538	['Il1b']	GO:0008283	cell population proliferation	0.000628306	Cell/tissue process	2.48911	1.69115e-06	6.64001	1.41e-23
657	IL23A	interleukin 23 subunit alpha	ENSG00000110944	['Il23a']	GO:0008283	cell population proliferation	0.000628306	Cell/tissue process	1.09533	0.000810586	6.21939	1.03e-24
658	IL23R	interleukin 23 receptor	ENSG00000162594	['Il23r']	GO:0008283	cell population proliferation	0.000628306	Cell/tissue process	1.56381	0.000658172	2.06298	0.000341928
659	IL2RA	interleukin 2 receptor subunit alpha	ENSG00000134460	['Il2ra']	GO:0008283	cell population proliferation	0.000628306	Cell/tissue process	2.44449	1.92421e-20	1.67673	7.41e-05
660	IL4R	interleukin 4 receptor	ENSG00000077238	['Il4ra']	GO:0008283	cell population proliferation	0.000628306	Cell/tissue process	1.49194	6.88375e-19	1.69712	3.78e-05
661	IL6	interleukin 6	ENSG00000136244	['Il6']	GO:0008283	cell population proliferation	0.000628306	Cell/tissue process	2.01189	0.00310751	2.66029	0.00441985
662	LILRB4	leukocyte immunoglobulin like receptor B4	ENSG00000186818	Lilr4b	GO:0008283	cell population proliferation	0.000628306	Cell/tissue process	2.3087	2.2581e-16	2.84671	4.64e-07
663	MMP9	matrix metallopeptidase 9	ENSG00000100985	['Mmp9']	GO:0008283	cell population proliferation	0.000628306	Cell/tissue process	1.68994	6.87192e-07	2.6365	2.19e-05
664	MYD88	MYD88 innate immune signal transduction adaptor	ENSG00000172936	['Myd88']	GO:0008283	cell population proliferation	0.000628306	Cell/tissue process	1.39931	3.90119e-40	1.57949	1.07e-07
665	NOD2	nucleotide binding oligomerization domain containing 2	ENSG00000167207	['Nod2']	GO:0008283	cell population proliferation	0.000628306	Cell/tissue process	1.25555	2.58135e-21	2.85269	5.37e-05
666	OSM	oncostatin M	ENSG00000099985	['Osm']	GO:0008283	cell population proliferation	0.000628306	Cell/tissue process	3.08114	1.78163e-10	5.52714	1.3e-15
667	PPARD	peroxisome proliferator activated receptor delta	ENSG00000112033	['Ppard']	GO:0008283	cell population proliferation	0.000628306	Cell/tissue process	1.283	1.94582e-32	1.86212	6.43e-09
668	PROK2	prokineticin 2	ENSG00000163421	['Prok2']	GO:0008283	cell population proliferation	0.000628306	Cell/tissue process	3.04342	6.48708e-09	3.7999	0.000399755
669	PYCARD	PYD and CARD domain containing	ENSG00000103490	['Pycard']	GO:0008283	cell population proliferation	0.000628306	Cell/tissue process	1.15487	2.37351e-17	1.61908	1.23e-06
670	SLAMF1	signaling lymphocytic activation molecule family member 1	ENSG00000117090	['Slamf1']	GO:0008283	cell population proliferation	0.000628306	Cell/tissue process	1.31156	3.4049e-09	1.402	0.000799837
671	SFN	stratifin	ENSG00000175793	['Sfn']	GO:0008283	cell population proliferation	0.000628306	Cell/tissue process	1.71627	1.40937e-33	1.49098	0.000105585
672	TGM1	transglutaminase 1	ENSG00000092295	['Tgm1']	GO:0008283	cell population proliferation	0.000628306	Cell/tissue process	2.22426	3.0596e-33	2.28014	4.47e-07
673	AREG	amphiregulin	ENSG00000109321	['Areg']	GO:0008283	cell population proliferation	0.000628306	Cell/tissue process	1.76898	5.7097e-06	2.38316	0.000878192
674	ARG1	arginase 1	ENSG00000118520	['Arg1']	GO:0008283	cell population proliferation	0.000628306	Cell/tissue process	1.92818	1.10821e-11	2.61665	8.23e-06
675	ARTN	artemin	ENSG00000117407	['Artn']	GO:0008283	cell population proliferation	0.000628306	Cell/tissue process	1.18832	0.00488827	2.49601	5.29e-06
676	CCNE1	cyclin E1	ENSG00000105173	['Ccne1']	GO:0008283	cell population proliferation	0.000628306	Cell/tissue process	2.29549	1.9542e-50	1.49374	9.09e-05
677	CD274	CD274 molecule	ENSG00000120217	['Cd274']	GO:0008283	cell population proliferation	0.000628306	Cell/tissue process	2.51521	1.00563e-17	3.05989	9.77e-07
678	CD80	CD80 molecule	ENSG00000121594	['Cd80']	GO:0008283	cell population proliferation	0.000628306	Cell/tissue process	2.00124	1.82628e-09	2.43359	1.09e-05
679	CDC20	cell division cycle 20	ENSG00000117399	['Cdc20']	GO:0008283	cell population proliferation	0.000628306	Cell/tissue process	2.57406	7.12148e-33	1.22215	0.00297334
680	CDKN3	cyclin dependent kinase inhibitor 3	ENSG00000100526	['Cdkn3']	GO:0008283	cell population proliferation	0.000628306	Cell/tissue process	2.61099	3.02763e-35	1.04345	0.0313743
681	CKS1B	CDC28 protein kinase regulatory subunit 1B	ENSG00000173207	['Cks1b']	GO:0008283	cell population proliferation	0.000628306	Cell/tissue process	1.22145	2.77371e-27	1.00371	0.00182944
682	CSF2	colony stimulating factor 2	ENSG00000164400	['Csf2']	GO:0008283	cell population proliferation	0.000628306	Cell/tissue process	1.47549	0.0380073	5.21538	1.33e-17
683	CSF3	colony stimulating factor 3	ENSG00000108342	['Csf3']	GO:0008283	cell population proliferation	0.000628306	Cell/tissue process	3.45113	9.47683e-07	7.26248	3.22e-10
684	CTLA4	cytotoxic T-lymphocyte associated protein 4	ENSG00000163599	['Ctla4']	GO:0008283	cell population proliferation	0.000628306	Cell/tissue process	1.6597	5.37519e-06	1.45192	0.0128702
685	E2F8	E2F transcription factor 8	ENSG00000129173	['E2f8']	GO:0008283	cell population proliferation	0.000628306	Cell/tissue process	1.46811	4.55361e-14	1.16503	0.021852
686	EBI3	Epstein-Barr virus induced 3	ENSG00000105246	['Ebi3']	GO:0008283	cell population proliferation	0.000628306	Cell/tissue process	1.20289	0.000268376	1.8233	0.000370097
687	EHF	ETS homologous factor	ENSG00000135373	['Ehf']	GO:0008283	cell population proliferation	0.000628306	Cell/tissue process	1.45763	2.98167e-19	3.41117	2.64e-07
688	EPGN	epithelial mitogen	ENSG00000182585	['Epgn']	GO:0008283	cell population proliferation	0.000628306	Cell/tissue process	5.17926	6.29655e-27	3.03538	0.000155601
689	FABP6	fatty acid binding protein 6	ENSG00000170231	['Fabp6']	GO:0008283	cell population proliferation	0.000628306	Cell/tissue process	2.69796	5.04191e-08	2.50084	0.000249796
690	FAM83A	family with sequence similarity 83 member A	ENSG00000147689	['Fam83a']	GO:0008283	cell population proliferation	0.000628306	Cell/tissue process	2.18113	6.50374e-13	2.60409	2.62e-09
691	FGFBP1	fibroblast growth factor binding protein 1	ENSG00000137440	['Fgfbp1']	GO:0008283	cell population proliferation	0.000628306	Cell/tissue process	2.81603	6.50534e-21	2.3416	6.76e-09
692	GJB6	gap junction protein beta 6	ENSG00000121742	['Gjb6']	GO:0008283	cell population proliferation	0.000628306	Cell/tissue process	3.07116	2.28116e-29	2.79269	0.00395528
693	HBEGF	heparin binding EGF like growth factor	ENSG00000113070	['Hbegf']	GO:0008283	cell population proliferation	0.000628306	Cell/tissue process	2.13563	3.80917e-10	3.97435	1.59e-11
694	HNF1B	HNF1 homeobox B	ENSG00000275410	['Hnf1b']	GO:0008283	cell population proliferation	0.000628306	Cell/tissue process	2.96629	3.75675e-05	5.1175	0.00633461
695	IL24	interleukin 24	ENSG00000162892	['Il24']	GO:0008283	cell population proliferation	0.000628306	Cell/tissue process	3.77907	4.7625e-24	10.5751	2.71e-17
696	IL7R	interleukin 7 receptor	ENSG00000168685	['Il7r']	GO:0008283	cell population proliferation	0.000628306	Cell/tissue process	1.71911	6.54281e-08	1.16158	0.0374251
697	KLK8	kallikrein related peptidase 8	ENSG00000129455	['Klk8']	GO:0008283	cell population proliferation	0.000628306	Cell/tissue process	1.44591	4.40508e-15	2.89447	1.44e-08
698	LIPG	lipase G, endothelial type	ENSG00000101670	['Lipg']	GO:0008283	cell population proliferation	0.000628306	Cell/tissue process	2.28499	9.54304e-08	1.87849	1.55e-06
699	LTF	lactotransferrin	ENSG00000012223	['Ltf']	GO:0008283	cell population proliferation	0.000628306	Cell/tissue process	3.13809	2.4922e-07	2.31723	0.0027124
700	NTRK1	neurotrophic receptor tyrosine kinase 1	ENSG00000198400	['Ntrk1']	GO:0008283	cell population proliferation	0.000628306	Cell/tissue process	1.96564	1.98847e-05	4.11004	5.33e-10
701	PHLDA2	pleckstrin homology like domain family A member 2	ENSG00000181649	['Phlda2']	GO:0008283	cell population proliferation	0.000628306	Cell/tissue process	2.47559	2.27081e-24	1.7514	0.0129497
702	PLAU	plasminogen activator, urokinase	ENSG00000122861	['Plau']	GO:0008283	cell population proliferation	0.000628306	Cell/tissue process	1.04937	1.29476e-05	1.35931	3.62e-07
703	POLR3G	RNA polymerase III subunit G	ENSG00000113356	['Polr3g']	GO:0008283	cell population proliferation	0.000628306	Cell/tissue process	2.71801	1.51508e-65	1.57717	9.34e-08
704	RAB25	RAB25, member RAS oncogene family	ENSG00000132698	['Rab25']	GO:0008283	cell population proliferation	0.000628306	Cell/tissue process	1.01996	1.36766e-17	1.19258	0.000111022
705	SERPINB1	serpin family B member 1	ENSG00000021355	['Serpinb1a']	GO:0008283	cell population proliferation	0.000628306	Cell/tissue process	2.16247	1.00975e-25	1.58759	0.0192316
706	SERPINB3	serpin family B member 3	ENSG00000057149	['Serpinb3d']	GO:0008283	cell population proliferation	0.000628306	Cell/tissue process	5.23613	2.40784e-32	6.22979	6.95e-12
707	SH2D2A	SH2 domain containing 2A	ENSG00000027869	['Sh2d2a']	GO:0008283	cell population proliferation	0.000628306	Cell/tissue process	2.55771	1.08144e-24	1.33165	0.0370251
708	SLC7A11	solute carrier family 7 member 11	ENSG00000151012	['Slc7a11']	GO:0008283	cell population proliferation	0.000628306	Cell/tissue process	2.533	4.56124e-27	3.98115	6.29e-06
709	SLURP1	secreted LY6/PLAUR domain containing 1	ENSG00000126233	['Slurp1']	GO:0008283	cell population proliferation	0.000628306	Cell/tissue process	1.01811	7.71471e-05	1.52817	0.0275392
710	SOX15	SRY-box transcription factor 15	ENSG00000129194	['Sox15']	GO:0008283	cell population proliferation	0.000628306	Cell/tissue process	1.05894	6.35458e-14	2.50754	0.00103031
711	SOX7	SRY-box transcription factor 7	ENSG00000171056	['Sox7']	GO:0008283	cell population proliferation	0.000628306	Cell/tissue process	1.50843	1.93668e-15	1.88849	5.08e-06
712	SQLE	squalene epoxidase	ENSG00000104549	['Sqle']	GO:0008283	cell population proliferation	0.000628306	Cell/tissue process	1.42819	9.85388e-17	1.97701	2.29e-10
713	SULT2B1	sulfotransferase family 2B member 1	ENSG00000088002	['Sult2b1']	GO:0008283	cell population proliferation	0.000628306	Cell/tissue process	1.40132	3.95392e-14	2.03732	1.41e-07
714	TDGF1	teratocarcinoma-derived growth factor 1	ENSG00000241186	['Tdgf1']	GO:0008283	cell population proliferation	0.000628306	Cell/tissue process	1.43047	0.00938516	6.60256	7.25e-07
715	TNFRSF9	TNF receptor superfamily member 9	ENSG00000049249	['Tnfrsf9']	GO:0008283	cell population proliferation	0.000628306	Cell/tissue process	1.96476	5.53176e-08	1.91003	5.52e-09
716	TNFSF14	TNF superfamily member 14	ENSG00000125735	['Tnfsf14']	GO:0008283	cell population proliferation	0.000628306	Cell/tissue process	1.02729	2.24287e-05	1.95982	0.00194804
717	WDR62	WD repeat domain 62	ENSG00000075702	['Wdr62']	GO:0008283	cell population proliferation	0.000628306	Cell/tissue process	1.019	3.22223e-11	1.63183	2.98e-06
718	CLEC7A	C-type lectin domain containing 7A	ENSG00000172243	['Clec7a']	GO:0042060	wound healing	0.0122831	Cell/tissue process	2.38022	1.83371e-42	2.37266	0.000953196
719	EPHB2	EPH receptor B2	ENSG00000133216	['Ephb2']	GO:0042060	wound healing	0.0122831	Cell/tissue process	2.25282	4.11983e-21	1.81415	9.19e-07
720	HIF1A	hypoxia inducible factor 1 subunit alpha	ENSG00000100644	['Hif1a']	GO:0042060	wound healing	0.0122831	Cell/tissue process	1.68295	4.95625e-27	2.23602	1.23e-08
721	HPSE	heparanase	ENSG00000173083	['Hpse']	GO:0042060	wound healing	0.0122831	Cell/tissue process	2.06376	4.50388e-27	1.23695	0.0171468
722	IL1A	interleukin 1 alpha	ENSG00000115008	['Il1a']	GO:0042060	wound healing	0.0122831	Cell/tissue process	1.14397	0.000865937	3.0491	2.33e-17
723	IL6	interleukin 6	ENSG00000136244	['Il6']	GO:0042060	wound healing	0.0122831	Cell/tissue process	2.01189	0.00310751	2.66029	0.00441985
724	PPARD	peroxisome proliferator activated receptor delta	ENSG00000112033	['Ppard']	GO:0042060	wound healing	0.0122831	Cell/tissue process	1.283	1.94582e-32	1.86212	6.43e-09
725	S100A8	S100 calcium binding protein A8	ENSG00000143546	['S100a8']	GO:0042060	wound healing	0.0122831	Cell/tissue process	5.5541	2.2288e-21	9.72335	2.32e-34
726	SAA1	serum amyloid A1	ENSG00000173432	Saa1	GO:0042060	wound healing	0.0122831	Cell/tissue process	3.35181	1.61832e-11	5.76867	2.75e-31
727	SELP	selectin P	ENSG00000174175	['Selp']	GO:0042060	wound healing	0.0122831	Cell/tissue process	1.096	8.34919e-10	1.80977	0.00398559
728	HBEGF	heparin binding EGF like growth factor	ENSG00000113070	['Hbegf']	GO:0042060	wound healing	0.0122831	Cell/tissue process	2.13563	3.80917e-10	3.97435	1.59e-11
729	IL24	interleukin 24	ENSG00000162892	['Il24']	GO:0042060	wound healing	0.0122831	Cell/tissue process	3.77907	4.7625e-24	10.5751	2.71e-17
730	PLAU	plasminogen activator, urokinase	ENSG00000122861	['Plau']	GO:0042060	wound healing	0.0122831	Cell/tissue process	1.04937	1.29476e-05	1.35931	3.62e-07
731	SLC7A11	solute carrier family 7 member 11	ENSG00000151012	['Slc7a11']	GO:0042060	wound healing	0.0122831	Cell/tissue process	2.533	4.56124e-27	3.98115	6.29e-06
732	PLAUR	plasminogen activator, urokinase receptor	ENSG00000011422	['Plaur']	GO:0042060	wound healing	0.0122831	Cell/tissue process	1.52652	2.00863e-14	2.68245	3.93e-05
733	CYP4F11	cytochrome P450 family 4 subfamily F member 11	ENSG00000171903	['Cyp4f40']	GO:0042060	wound healing	0.0122831	Cell/tissue process	2.49392	3.67214e-07	2.87358	0.0228749
734	PLEK	pleckstrin	ENSG00000115956	['Plek']	GO:0042060	wound healing	0.0122831	Cell/tissue process	1.7079	6.01567e-14	1.5777	0.0228128
735	GRHL3	grainyhead like transcription factor 3	ENSG00000158055	['Grhl3']	GO:0042060	wound healing	0.0122831	Cell/tissue process	1.31684	2.24832e-17	2.40649	5.01e-06
736	CLEC7A	C-type lectin domain containing 7A	ENSG00000172243	['Clec7a']	GO:0042832	defense response to protozoan	5.54501e-07	Immune/inflammatory response	2.38022	1.83371e-42	2.37266	0.000953196
737	IL10	interleukin 10	ENSG00000136634	['Il10']	GO:0042832	defense response to protozoan	5.54501e-07	Immune/inflammatory response	3.22895	6.82141e-10	1.78601	0.0265734
738	IL12B	interleukin 12B	ENSG00000113302	['Il12b']	GO:0042832	defense response to protozoan	5.54501e-07	Immune/inflammatory response	3.89812	3.43895e-06	3.59551	8.95e-06
739	IL4R	interleukin 4 receptor	ENSG00000077238	['Il4ra']	GO:0042832	defense response to protozoan	5.54501e-07	Immune/inflammatory response	1.49194	6.88375e-19	1.69712	3.78e-05
740	MYD88	MYD88 innate immune signal transduction adaptor	ENSG00000172936	['Myd88']	GO:0042832	defense response to protozoan	5.54501e-07	Immune/inflammatory response	1.39931	3.90119e-40	1.57949	1.07e-07
741	ARG1	arginase 1	ENSG00000118520	['Arg1']	GO:0042832	defense response to protozoan	5.54501e-07	Immune/inflammatory response	1.92818	1.10821e-11	2.61665	8.23e-06
742	BATF	basic leucine zipper ATF-like transcription factor	ENSG00000156127	['Batf']	GO:0042832	defense response to protozoan	5.54501e-07	Immune/inflammatory response	1.41401	1.01378e-14	1.37518	0.000834583
743	BCL3	BCL3 transcription coactivator	ENSG00000069399	['Bcl3']	GO:0042832	defense response to protozoan	5.54501e-07	Immune/inflammatory response	1.71807	6.07503e-25	3.35427	1.33e-10
744	CLEC7A	C-type lectin domain containing 7A	ENSG00000172243	['Clec7a']	GO:0032747	positive regulation of interleukin-23 production	0.00285233	Immune/inflammatory response	2.38022	1.83371e-42	2.37266	0.000953196
745	IL17A	interleukin 17A	ENSG00000112115	['Il17a']	GO:0032747	positive regulation of interleukin-23 production	0.00285233	Immune/inflammatory response	4.32891	5.65546e-07	9.83382	4.37e-15
746	MYD88	MYD88 innate immune signal transduction adaptor	ENSG00000172936	['Myd88']	GO:0032747	positive regulation of interleukin-23 production	0.00285233	Immune/inflammatory response	1.39931	3.90119e-40	1.57949	1.07e-07
747	CSF2	colony stimulating factor 2	ENSG00000164400	['Csf2']	GO:0032747	positive regulation of interleukin-23 production	0.00285233	Immune/inflammatory response	1.47549	0.0380073	5.21538	1.33e-17
748	CLEC7A	C-type lectin domain containing 7A	ENSG00000172243	['Clec7a']	GO:0050832	defense response to fungus	8.63039e-05	Immune/inflammatory response	2.38022	1.83371e-42	2.37266	0.000953196
749	IL17A	interleukin 17A	ENSG00000112115	['Il17a']	GO:0050832	defense response to fungus	8.63039e-05	Immune/inflammatory response	4.32891	5.65546e-07	9.83382	4.37e-15
750	IL36RN	interleukin 36 receptor antagonist	ENSG00000136695	['Il36rn']	GO:0050832	defense response to fungus	8.63039e-05	Immune/inflammatory response	1.75454	3.4098e-13	2.96619	1.97e-10
751	S100A8	S100 calcium binding protein A8	ENSG00000143546	['S100a8']	GO:0050832	defense response to fungus	8.63039e-05	Immune/inflammatory response	5.5541	2.2288e-21	9.72335	2.32e-34
752	S100A9	S100 calcium binding protein A9	ENSG00000163220	['S100a9']	GO:0050832	defense response to fungus	8.63039e-05	Immune/inflammatory response	5.8532	2.91094e-19	11.4906	1.72e-70
753	ARG1	arginase 1	ENSG00000118520	['Arg1']	GO:0050832	defense response to fungus	8.63039e-05	Immune/inflammatory response	1.92818	1.10821e-11	2.61665	8.23e-06
754	LTF	lactotransferrin	ENSG00000012223	['Ltf']	GO:0050832	defense response to fungus	8.63039e-05	Immune/inflammatory response	3.13809	2.4922e-07	2.31723	0.0027124
755	CLEC4D	C-type lectin domain family 4 member D	ENSG00000166527	['Clec4d']	GO:0050832	defense response to fungus	8.63039e-05	Immune/inflammatory response	3.19979	2.38332e-06	5.63227	3.49e-13
756	CLEC4E	C-type lectin domain family 4 member E	ENSG00000166523	['Clec4e']	GO:0050832	defense response to fungus	8.63039e-05	Immune/inflammatory response	2.98651	1.00423e-09	6.26232	4.24e-15
757	MPO	myeloperoxidase	ENSG00000005381	['Mpo']	GO:0050832	defense response to fungus	8.63039e-05	Immune/inflammatory response	1.7643	0.000176222	3.27255	0.00191166
758	CLEC6A	C-type lectin domain containing 6A	ENSG00000205846	['Clec4n']	GO:0050832	defense response to fungus	8.63039e-05	Immune/inflammatory response	3.70299	5.73285e-06	2.29906	3.69e-08
759	COTL1	coactosin like F-actin binding protein 1	ENSG00000103187	['Cotl1']	GO:0050832	defense response to fungus	8.63039e-05	Immune/inflammatory response	1.54187	3.05516e-18	1.87002	3.17e-05
760	CTSC	cathepsin C	ENSG00000109861	['Ctsc']	GO:0007568	aging	0.00785278	Cell/tissue process	1.76998	1.22941e-50	1.50298	0.000469539
761	GBA	glucosylceramidase beta	ENSG00000177628	['Gba']	GO:0007568	aging	0.00785278	Cell/tissue process	1.25591	1.06803e-15	1.6455	7.86e-08
762	IL10	interleukin 10	ENSG00000136634	['Il10']	GO:0007568	aging	0.00785278	Cell/tissue process	3.22895	6.82141e-10	1.78601	0.0265734
763	KRT16	keratin 16	ENSG00000186832	['Krt16']	GO:0007568	aging	0.00785278	Cell/tissue process	5.10452	2.14017e-28	7.20612	2.66e-34
764	ARG1	arginase 1	ENSG00000118520	['Arg1']	GO:0007568	aging	0.00785278	Cell/tissue process	1.92818	1.10821e-11	2.61665	8.23e-06
765	GJB6	gap junction protein beta 6	ENSG00000121742	['Gjb6']	GO:0007568	aging	0.00785278	Cell/tissue process	3.07116	2.28116e-29	2.79269	0.00395528
766	NTRK1	neurotrophic receptor tyrosine kinase 1	ENSG00000198400	['Ntrk1']	GO:0007568	aging	0.00785278	Cell/tissue process	1.96564	1.98847e-05	4.11004	5.33e-10
767	MPO	myeloperoxidase	ENSG00000005381	['Mpo']	GO:0007568	aging	0.00785278	Cell/tissue process	1.7643	0.000176222	3.27255	0.00191166
768	ALPL	alkaline phosphatase, biomineralization associated	ENSG00000162551	['Alpl']	GO:0007568	aging	0.00785278	Cell/tissue process	2.19104	4.76647e-16	1.75285	3.78e-05
769	CXCR2	C-X-C motif chemokine receptor 2	ENSG00000180871	['Cxcr2']	GO:0007200	phospholipase C-activating G protein-coupled receptor signaling pathway	0.00554025	Signaling pathway	2.16647	7.08005e-20	4.38416	8.42e-16
770	FPR1	formyl peptide receptor 1	ENSG00000171051	['Fpr1']	GO:0007200	phospholipase C-activating G protein-coupled receptor signaling pathway	0.00554025	Signaling pathway	4.73943	9.34672e-18	5.60234	4.29e-10
771	FPR2	formyl peptide receptor 2	ENSG00000171049	['Fpr2']	GO:0007200	phospholipase C-activating G protein-coupled receptor signaling pathway	0.00554025	Signaling pathway	5.73809	6.96579e-16	5.27194	6.7e-12
772	LTB4R	leukotriene B4 receptor	ENSG00000213903	['Ltb4r1']	GO:0007200	phospholipase C-activating G protein-coupled receptor signaling pathway	0.00554025	Signaling pathway	1.35142	1.86539e-17	2.37504	1.69e-07
773	CXCR2	C-X-C motif chemokine receptor 2	ENSG00000180871	['Cxcr2']	GO:0038112	interleukin-8-mediated signaling pathway	0.034126	Immune/inflammatory response	2.16647	7.08005e-20	4.38416	8.42e-16
774	CXCR1	C-X-C motif chemokine receptor 1	ENSG00000163464	['Cxcr1']	GO:0038112	interleukin-8-mediated signaling pathway	0.034126	Immune/inflammatory response	3.38128	1.19974e-25	4.47182	0.000299704
775	EPHA2	EPH receptor A2	ENSG00000142627	['Epha2']	GO:0008544	epidermis development	0.000653015	Cell/tissue process	1.00318	3.01203e-07	1.50193	0.00118171
776	HPSE	heparanase	ENSG00000173083	['Hpse']	GO:0008544	epidermis development	0.000653015	Cell/tissue process	2.06376	4.50388e-27	1.23695	0.0171468
777	IL1A	interleukin 1 alpha	ENSG00000115008	['Il1a']	GO:0008544	epidermis development	0.000653015	Cell/tissue process	1.14397	0.000865937	3.0491	2.33e-17
778	IL20	interleukin 20	ENSG00000162891	['Il20']	GO:0008544	epidermis development	0.000653015	Cell/tissue process	4.49475	3.29087e-09	11.0014	5.69e-21
779	KRT16	keratin 16	ENSG00000186832	['Krt16']	GO:0008544	epidermis development	0.000653015	Cell/tissue process	5.10452	2.14017e-28	7.20612	2.66e-34
780	PPARD	peroxisome proliferator activated receptor delta	ENSG00000112033	['Ppard']	GO:0008544	epidermis development	0.000653015	Cell/tissue process	1.283	1.94582e-32	1.86212	6.43e-09
781	ABCA12	ATP binding cassette subfamily A member 12	ENSG00000144452	['Abca12']	GO:0008544	epidermis development	0.000653015	Cell/tissue process	1.0592	6.05948e-09	1.79937	0.000350827
782	CASP14	caspase 14	ENSG00000105141	['Casp14']	GO:0008544	epidermis development	0.000653015	Cell/tissue process	1.1854	6.54235e-07	2.9333	9.08e-10
783	CNFN	cornifelin	ENSG00000105427	['Cnfn']	GO:0008544	epidermis development	0.000653015	Cell/tissue process	3.15151	7.03399e-52	2.4011	0.00024797
784	KRT17	keratin 17	ENSG00000128422	['Krt17']	GO:0008544	epidermis development	0.000653015	Cell/tissue process	2.80285	1.01973e-12	1.78088	0.00182708
785	SFN	stratifin	ENSG00000175793	['Sfn']	GO:0008544	epidermis development	0.000653015	Cell/tissue process	1.71627	1.40937e-33	1.49098	0.000105585
786	TGM1	transglutaminase 1	ENSG00000092295	['Tgm1']	GO:0008544	epidermis development	0.000653015	Cell/tissue process	2.22426	3.0596e-33	2.28014	4.47e-07
787	FABP5	fatty acid binding protein 5	ENSG00000164687	['Fabp5']	GO:0008544	epidermis development	0.000653015	Cell/tissue process	3.38546	1.75698e-44	3.21215	1.97e-13
788	KLK7	kallikrein related peptidase 7	ENSG00000169035	['Klk7']	GO:0008544	epidermis development	0.000653015	Cell/tissue process	1.26188	1.19481e-13	2.00606	2.46e-07
789	SULT2B1	sulfotransferase family 2B member 1	ENSG00000088002	['Sult2b1']	GO:0008544	epidermis development	0.000653015	Cell/tissue process	1.40132	3.95392e-14	2.03732	1.41e-07
790	CSTA	cystatin A	ENSG00000121552	Cstdc4	GO:0008544	epidermis development	0.000653015	Cell/tissue process	2.49259	1.3274e-41	9.983	9.08e-38
791	KLK14	kallikrein related peptidase 14	ENSG00000129437	['Klk14']	GO:0008544	epidermis development	0.000653015	Cell/tissue process	1.27286	0.00037359	4.48111	5.84e-07
792	CRABP2	cellular retinoic acid binding protein 2	ENSG00000143320	['Crabp2']	GO:0008544	epidermis development	0.000653015	Cell/tissue process	2.13258	6.95978e-23	2.71133	6.34e-12
793	GRHL3	grainyhead like transcription factor 3	ENSG00000158055	['Grhl3']	GO:0008544	epidermis development	0.000653015	Cell/tissue process	1.31684	2.24832e-17	2.40649	5.01e-06
794	AQP3	aquaporin 3 (Gill blood group)	ENSG00000165272	['Aqp3']	GO:0008544	epidermis development	0.000653015	Cell/tissue process	1.0774	1.40269e-09	2.54758	1.29e-07
795	KRTDAP	keratinocyte differentiation associated protein	ENSG00000188508	['Krtdap']	GO:0008544	epidermis development	0.000653015	Cell/tissue process	1.26273	8.16618e-13	1.84822	0.00234306
796	FOXP3	forkhead box P3	ENSG00000049768	['Foxp3']	GO:0032693	negative regulation of interleukin-10 production	3.81477e-05	Immune/inflammatory response	1.80543	2.48369e-17	1.28349	0.0177682
797	IL12B	interleukin 12B	ENSG00000113302	['Il12b']	GO:0032693	negative regulation of interleukin-10 production	3.81477e-05	Immune/inflammatory response	3.89812	3.43895e-06	3.59551	8.95e-06
798	IL23A	interleukin 23 subunit alpha	ENSG00000110944	['Il23a']	GO:0032693	negative regulation of interleukin-10 production	3.81477e-05	Immune/inflammatory response	1.09533	0.000810586	6.21939	1.03e-24
799	IL23R	interleukin 23 receptor	ENSG00000162594	['Il23r']	GO:0032693	negative regulation of interleukin-10 production	3.81477e-05	Immune/inflammatory response	1.56381	0.000658172	2.06298	0.000341928
800	LILRB4	leukocyte immunoglobulin like receptor B4	ENSG00000186818	Lilr4b	GO:0032693	negative regulation of interleukin-10 production	3.81477e-05	Immune/inflammatory response	2.3087	2.2581e-16	2.84671	4.64e-07
801	CD274	CD274 molecule	ENSG00000120217	['Cd274']	GO:0032693	negative regulation of interleukin-10 production	3.81477e-05	Immune/inflammatory response	2.51521	1.00563e-17	3.05989	9.77e-07
802	FOXP3	forkhead box P3	ENSG00000049768	['Foxp3']	GO:0016064	immunoglobulin mediated immune response	0.0146531	Immune/inflammatory response	1.80543	2.48369e-17	1.28349	0.0177682
803	IL10	interleukin 10	ENSG00000136634	['Il10']	GO:0016064	immunoglobulin mediated immune response	0.0146531	Immune/inflammatory response	3.22895	6.82141e-10	1.78601	0.0265734
804	IL4R	interleukin 4 receptor	ENSG00000077238	['Il4ra']	GO:0016064	immunoglobulin mediated immune response	0.0146531	Immune/inflammatory response	1.49194	6.88375e-19	1.69712	3.78e-05
805	MYD88	MYD88 innate immune signal transduction adaptor	ENSG00000172936	['Myd88']	GO:0016064	immunoglobulin mediated immune response	0.0146531	Immune/inflammatory response	1.39931	3.90119e-40	1.57949	1.07e-07
806	NOD2	nucleotide binding oligomerization domain containing 2	ENSG00000167207	['Nod2']	GO:0016064	immunoglobulin mediated immune response	0.0146531	Immune/inflammatory response	1.25555	2.58135e-21	2.85269	5.37e-05
807	BATF	basic leucine zipper ATF-like transcription factor	ENSG00000156127	['Batf']	GO:0016064	immunoglobulin mediated immune response	0.0146531	Immune/inflammatory response	1.41401	1.01378e-14	1.37518	0.000834583
808	BCL3	BCL3 transcription coactivator	ENSG00000069399	['Bcl3']	GO:0016064	immunoglobulin mediated immune response	0.0146531	Immune/inflammatory response	1.71807	6.07503e-25	3.35427	1.33e-10
809	IL13RA2	interleukin 13 receptor subunit alpha 2	ENSG00000123496	['Il13ra2']	GO:0016064	immunoglobulin mediated immune response	0.0146531	Immune/inflammatory response	1.87059	1.00341e-05	2.06232	0.00557477
810	IL21R	interleukin 21 receptor	ENSG00000103522	['Il21r']	GO:0016064	immunoglobulin mediated immune response	0.0146531	Immune/inflammatory response	1.13724	0.000391787	2.17514	8.81e-07
811	FOXP3	forkhead box P3	ENSG00000049768	['Foxp3']	GO:0008285	negative regulation of cell population proliferation	0.00891478	Cell/tissue process	1.80543	2.48369e-17	1.28349	0.0177682
812	IL10	interleukin 10	ENSG00000136634	['Il10']	GO:0008285	negative regulation of cell population proliferation	0.00891478	Cell/tissue process	3.22895	6.82141e-10	1.78601	0.0265734
813	IL12B	interleukin 12B	ENSG00000113302	['Il12b']	GO:0008285	negative regulation of cell population proliferation	0.00891478	Cell/tissue process	3.89812	3.43895e-06	3.59551	8.95e-06
814	IL1A	interleukin 1 alpha	ENSG00000115008	['Il1a']	GO:0008285	negative regulation of cell population proliferation	0.00891478	Cell/tissue process	1.14397	0.000865937	3.0491	2.33e-17
815	IL1B	interleukin 1 beta	ENSG00000125538	['Il1b']	GO:0008285	negative regulation of cell population proliferation	0.00891478	Cell/tissue process	2.48911	1.69115e-06	6.64001	1.41e-23
816	IL2RA	interleukin 2 receptor subunit alpha	ENSG00000134460	['Il2ra']	GO:0008285	negative regulation of cell population proliferation	0.00891478	Cell/tissue process	2.44449	1.92421e-20	1.67673	7.41e-05
817	IL6	interleukin 6	ENSG00000136244	['Il6']	GO:0008285	negative regulation of cell population proliferation	0.00891478	Cell/tissue process	2.01189	0.00310751	2.66029	0.00441985
818	LILRB4	leukocyte immunoglobulin like receptor B4	ENSG00000186818	Lilr4b	GO:0008285	negative regulation of cell population proliferation	0.00891478	Cell/tissue process	2.3087	2.2581e-16	2.84671	4.64e-07
819	OSM	oncostatin M	ENSG00000099985	['Osm']	GO:0008285	negative regulation of cell population proliferation	0.00891478	Cell/tissue process	3.08114	1.78163e-10	5.52714	1.3e-15
820	PPARD	peroxisome proliferator activated receptor delta	ENSG00000112033	['Ppard']	GO:0008285	negative regulation of cell population proliferation	0.00891478	Cell/tissue process	1.283	1.94582e-32	1.86212	6.43e-09
821	SFN	stratifin	ENSG00000175793	['Sfn']	GO:0008285	negative regulation of cell population proliferation	0.00891478	Cell/tissue process	1.71627	1.40937e-33	1.49098	0.000105585
822	ARG1	arginase 1	ENSG00000118520	['Arg1']	GO:0008285	negative regulation of cell population proliferation	0.00891478	Cell/tissue process	1.92818	1.10821e-11	2.61665	8.23e-06
823	CD274	CD274 molecule	ENSG00000120217	['Cd274']	GO:0008285	negative regulation of cell population proliferation	0.00891478	Cell/tissue process	2.51521	1.00563e-17	3.05989	9.77e-07
824	CD80	CD80 molecule	ENSG00000121594	['Cd80']	GO:0008285	negative regulation of cell population proliferation	0.00891478	Cell/tissue process	2.00124	1.82628e-09	2.43359	1.09e-05
825	CDKN3	cyclin dependent kinase inhibitor 3	ENSG00000100526	['Cdkn3']	GO:0008285	negative regulation of cell population proliferation	0.00891478	Cell/tissue process	2.61099	3.02763e-35	1.04345	0.0313743
826	CTLA4	cytotoxic T-lymphocyte associated protein 4	ENSG00000163599	['Ctla4']	GO:0008285	negative regulation of cell population proliferation	0.00891478	Cell/tissue process	1.6597	5.37519e-06	1.45192	0.0128702
827	FABP6	fatty acid binding protein 6	ENSG00000170231	['Fabp6']	GO:0008285	negative regulation of cell population proliferation	0.00891478	Cell/tissue process	2.69796	5.04191e-08	2.50084	0.000249796
828	FGFBP1	fibroblast growth factor binding protein 1	ENSG00000137440	['Fgfbp1']	GO:0008285	negative regulation of cell population proliferation	0.00891478	Cell/tissue process	2.81603	6.50534e-21	2.3416	6.76e-09
829	GJB6	gap junction protein beta 6	ENSG00000121742	['Gjb6']	GO:0008285	negative regulation of cell population proliferation	0.00891478	Cell/tissue process	3.07116	2.28116e-29	2.79269	0.00395528
830	IL24	interleukin 24	ENSG00000162892	['Il24']	GO:0008285	negative regulation of cell population proliferation	0.00891478	Cell/tissue process	3.77907	4.7625e-24	10.5751	2.71e-17
831	NTRK1	neurotrophic receptor tyrosine kinase 1	ENSG00000198400	['Ntrk1']	GO:0008285	negative regulation of cell population proliferation	0.00891478	Cell/tissue process	1.96564	1.98847e-05	4.11004	5.33e-10
832	SLURP1	secreted LY6/PLAUR domain containing 1	ENSG00000126233	['Slurp1']	GO:0008285	negative regulation of cell population proliferation	0.00891478	Cell/tissue process	1.01811	7.71471e-05	1.52817	0.0275392
833	SOX7	SRY-box transcription factor 7	ENSG00000171056	['Sox7']	GO:0008285	negative regulation of cell population proliferation	0.00891478	Cell/tissue process	1.50843	1.93668e-15	1.88849	5.08e-06
834	SULT2B1	sulfotransferase family 2B member 1	ENSG00000088002	['Sult2b1']	GO:0008285	negative regulation of cell population proliferation	0.00891478	Cell/tissue process	1.40132	3.95392e-14	2.03732	1.41e-07
835	TNFRSF9	TNF receptor superfamily member 9	ENSG00000049249	['Tnfrsf9']	GO:0008285	negative regulation of cell population proliferation	0.00891478	Cell/tissue process	1.96476	5.53176e-08	1.91003	5.52e-09
836	HIF1A	hypoxia inducible factor 1 subunit alpha	ENSG00000100644	['Hif1a']	GO:0045766	positive regulation of angiogenesis	0.0145713	Cell/tissue process	1.68295	4.95625e-27	2.23602	1.23e-08
837	HPSE	heparanase	ENSG00000173083	['Hpse']	GO:0045766	positive regulation of angiogenesis	0.0145713	Cell/tissue process	2.06376	4.50388e-27	1.23695	0.0171468
838	IL10	interleukin 10	ENSG00000136634	['Il10']	GO:0045766	positive regulation of angiogenesis	0.0145713	Cell/tissue process	3.22895	6.82141e-10	1.78601	0.0265734
839	IL1A	interleukin 1 alpha	ENSG00000115008	['Il1a']	GO:0045766	positive regulation of angiogenesis	0.0145713	Cell/tissue process	1.14397	0.000865937	3.0491	2.33e-17
840	IL1B	interleukin 1 beta	ENSG00000125538	['Il1b']	GO:0045766	positive regulation of angiogenesis	0.0145713	Cell/tissue process	2.48911	1.69115e-06	6.64001	1.41e-23
841	ZC3H12A	zinc finger CCCH-type containing 12A	ENSG00000163874	['Zc3h12a']	GO:0045766	positive regulation of angiogenesis	0.0145713	Cell/tissue process	2.47437	1.32011e-23	3.58304	1.18e-31
842	HK2	hexokinase 2	ENSG00000159399	['Hk2']	GO:0045766	positive regulation of angiogenesis	0.0145713	Cell/tissue process	1.68128	9.71625e-21	1.42022	6.26e-05
843	NTRK1	neurotrophic receptor tyrosine kinase 1	ENSG00000198400	['Ntrk1']	GO:0045766	positive regulation of angiogenesis	0.0145713	Cell/tissue process	1.96564	1.98847e-05	4.11004	5.33e-10
844	ADM2	adrenomedullin 2	ENSG00000128165	['Adm2']	GO:0045766	positive regulation of angiogenesis	0.0145713	Cell/tissue process	1.65856	7.8779e-14	4.12718	5.2e-07
845	HPSE	heparanase	ENSG00000173083	['Hpse']	GO:0022617	extracellular matrix disassembly	0.0420342	Cell adhesion	2.06376	4.50388e-27	1.23695	0.0171468
846	IL6	interleukin 6	ENSG00000136244	['Il6']	GO:0022617	extracellular matrix disassembly	0.0420342	Cell adhesion	2.01189	0.00310751	2.66029	0.00441985
847	MMP9	matrix metallopeptidase 9	ENSG00000100985	['Mmp9']	GO:0022617	extracellular matrix disassembly	0.0420342	Cell adhesion	1.68994	6.87192e-07	2.6365	2.19e-05
848	KLK7	kallikrein related peptidase 7	ENSG00000169035	['Klk7']	GO:0022617	extracellular matrix disassembly	0.0420342	Cell adhesion	1.26188	1.19481e-13	2.00606	2.46e-07
849	MMP1	matrix metallopeptidase 1	ENSG00000196611	['Mmp1a']	GO:0022617	extracellular matrix disassembly	0.0420342	Cell adhesion	7.3816	1.52688e-25	5.03622	0.00488567
850	MMP10	matrix metallopeptidase 10	ENSG00000166670	['Mmp10']	GO:0022617	extracellular matrix disassembly	0.0420342	Cell adhesion	3.66193	2.73611e-06	4.18875	0.000206543
851	IL10	interleukin 10	ENSG00000136634	['Il10']	GO:0035729	cellular response to hepatocyte growth factor stimulus	0.0234362	Signaling pathway	3.22895	6.82141e-10	1.78601	0.0265734
852	TDGF1	teratocarcinoma-derived growth factor 1	ENSG00000241186	['Tdgf1']	GO:0035729	cellular response to hepatocyte growth factor stimulus	0.0234362	Signaling pathway	1.43047	0.00938516	6.60256	7.25e-07
853	IL10	interleukin 10	ENSG00000136634	['Il10']	GO:0046427	positive regulation of receptor signaling pathway via JAK-STAT	0.000492143	Signaling pathway	3.22895	6.82141e-10	1.78601	0.0265734
854	IL12B	interleukin 12B	ENSG00000113302	['Il12b']	GO:0046427	positive regulation of receptor signaling pathway via JAK-STAT	0.000492143	Signaling pathway	3.89812	3.43895e-06	3.59551	8.95e-06
855	IL23A	interleukin 23 subunit alpha	ENSG00000110944	['Il23a']	GO:0046427	positive regulation of receptor signaling pathway via JAK-STAT	0.000492143	Signaling pathway	1.09533	0.000810586	6.21939	1.03e-24
856	IL23R	interleukin 23 receptor	ENSG00000162594	['Il23r']	GO:0046427	positive regulation of receptor signaling pathway via JAK-STAT	0.000492143	Signaling pathway	1.56381	0.000658172	2.06298	0.000341928
857	IL6	interleukin 6	ENSG00000136244	['Il6']	GO:0046427	positive regulation of receptor signaling pathway via JAK-STAT	0.000492143	Signaling pathway	2.01189	0.00310751	2.66029	0.00441985
858	IL7R	interleukin 7 receptor	ENSG00000168685	['Il7r']	GO:0046427	positive regulation of receptor signaling pathway via JAK-STAT	0.000492143	Signaling pathway	1.71911	6.54281e-08	1.16158	0.0374251
859	IL12B	interleukin 12B	ENSG00000113302	['Il12b']	GO:0042531	positive regulation of tyrosine phosphorylation of STAT protein	4.28575e-05	Signaling pathway	3.89812	3.43895e-06	3.59551	8.95e-06
860	IL20	interleukin 20	ENSG00000162891	['Il20']	GO:0042531	positive regulation of tyrosine phosphorylation of STAT protein	4.28575e-05	Signaling pathway	4.49475	3.29087e-09	11.0014	5.69e-21
861	IL23A	interleukin 23 subunit alpha	ENSG00000110944	['Il23a']	GO:0042531	positive regulation of tyrosine phosphorylation of STAT protein	4.28575e-05	Signaling pathway	1.09533	0.000810586	6.21939	1.03e-24
862	IL23R	interleukin 23 receptor	ENSG00000162594	['Il23r']	GO:0042531	positive regulation of tyrosine phosphorylation of STAT protein	4.28575e-05	Signaling pathway	1.56381	0.000658172	2.06298	0.000341928
863	IL6	interleukin 6	ENSG00000136244	['Il6']	GO:0042531	positive regulation of tyrosine phosphorylation of STAT protein	4.28575e-05	Signaling pathway	2.01189	0.00310751	2.66029	0.00441985
864	OSM	oncostatin M	ENSG00000099985	['Osm']	GO:0042531	positive regulation of tyrosine phosphorylation of STAT protein	4.28575e-05	Signaling pathway	3.08114	1.78163e-10	5.52714	1.3e-15
865	CSF2	colony stimulating factor 2	ENSG00000164400	['Csf2']	GO:0042531	positive regulation of tyrosine phosphorylation of STAT protein	4.28575e-05	Signaling pathway	1.47549	0.0380073	5.21538	1.33e-17
866	IL24	interleukin 24	ENSG00000162892	['Il24']	GO:0042531	positive regulation of tyrosine phosphorylation of STAT protein	4.28575e-05	Signaling pathway	3.77907	4.7625e-24	10.5751	2.71e-17
867	IL12B	interleukin 12B	ENSG00000113302	['Il12b']	GO:0042104	positive regulation of activated T cell proliferation	8.63039e-05	Immune/inflammatory response	3.89812	3.43895e-06	3.59551	8.95e-06
868	IL23A	interleukin 23 subunit alpha	ENSG00000110944	['Il23a']	GO:0042104	positive regulation of activated T cell proliferation	8.63039e-05	Immune/inflammatory response	1.09533	0.000810586	6.21939	1.03e-24
869	IL23R	interleukin 23 receptor	ENSG00000162594	['Il23r']	GO:0042104	positive regulation of activated T cell proliferation	8.63039e-05	Immune/inflammatory response	1.56381	0.000658172	2.06298	0.000341928
870	IL2RA	interleukin 2 receptor subunit alpha	ENSG00000134460	['Il2ra']	GO:0042104	positive regulation of activated T cell proliferation	8.63039e-05	Immune/inflammatory response	2.44449	1.92421e-20	1.67673	7.41e-05
871	PYCARD	PYD and CARD domain containing	ENSG00000103490	['Pycard']	GO:0042104	positive regulation of activated T cell proliferation	8.63039e-05	Immune/inflammatory response	1.15487	2.37351e-17	1.61908	1.23e-06
872	SLAMF1	signaling lymphocytic activation molecule family member 1	ENSG00000117090	['Slamf1']	GO:0042104	positive regulation of activated T cell proliferation	8.63039e-05	Immune/inflammatory response	1.31156	3.4049e-09	1.402	0.000799837
873	IL12B	interleukin 12B	ENSG00000113302	['Il12b']	GO:0032725	positive regulation of granulocyte macrophage colony-stimulating factor production	0.000553516	Immune/inflammatory response	3.89812	3.43895e-06	3.59551	8.95e-06
874	IL1B	interleukin 1 beta	ENSG00000125538	['Il1b']	GO:0032725	positive regulation of granulocyte macrophage colony-stimulating factor production	0.000553516	Immune/inflammatory response	2.48911	1.69115e-06	6.64001	1.41e-23
875	IL23A	interleukin 23 subunit alpha	ENSG00000110944	['Il23a']	GO:0032725	positive regulation of granulocyte macrophage colony-stimulating factor production	0.000553516	Immune/inflammatory response	1.09533	0.000810586	6.21939	1.03e-24
876	IL23R	interleukin 23 receptor	ENSG00000162594	['Il23r']	GO:0032725	positive regulation of granulocyte macrophage colony-stimulating factor production	0.000553516	Immune/inflammatory response	1.56381	0.000658172	2.06298	0.000341928
877	CD80	CD80 molecule	ENSG00000121594	['Cd80']	GO:0032725	positive regulation of granulocyte macrophage colony-stimulating factor production	0.000553516	Immune/inflammatory response	2.00124	1.82628e-09	2.43359	1.09e-05
878	IL1A	interleukin 1 alpha	ENSG00000115008	['Il1a']	GO:0031424	keratinization	0.000164938	Cell/tissue process	1.14397	0.000865937	3.0491	2.33e-17
879	KRT16	keratin 16	ENSG00000186832	['Krt16']	GO:0031424	keratinization	0.000164938	Cell/tissue process	5.10452	2.14017e-28	7.20612	2.66e-34
880	ABCA12	ATP binding cassette subfamily A member 12	ENSG00000144452	['Abca12']	GO:0031424	keratinization	0.000164938	Cell/tissue process	1.0592	6.05948e-09	1.79937	0.000350827
881	CASP14	caspase 14	ENSG00000105141	['Casp14']	GO:0031424	keratinization	0.000164938	Cell/tissue process	1.1854	6.54235e-07	2.9333	9.08e-10
882	CNFN	cornifelin	ENSG00000105427	['Cnfn']	GO:0031424	keratinization	0.000164938	Cell/tissue process	3.15151	7.03399e-52	2.4011	0.00024797
883	KRT17	keratin 17	ENSG00000128422	['Krt17']	GO:0031424	keratinization	0.000164938	Cell/tissue process	2.80285	1.01973e-12	1.78088	0.00182708
884	SFN	stratifin	ENSG00000175793	['Sfn']	GO:0031424	keratinization	0.000164938	Cell/tissue process	1.71627	1.40937e-33	1.49098	0.000105585
885	TGM1	transglutaminase 1	ENSG00000092295	['Tgm1']	GO:0031424	keratinization	0.000164938	Cell/tissue process	2.22426	3.0596e-33	2.28014	4.47e-07
886	IL1A	interleukin 1 alpha	ENSG00000115008	['Il1a']	GO:0097192	extrinsic apoptotic signaling pathway in absence of ligand	0.0203712	Signaling pathway	1.14397	0.000865937	3.0491	2.33e-17
887	IL1B	interleukin 1 beta	ENSG00000125538	['Il1b']	GO:0097192	extrinsic apoptotic signaling pathway in absence of ligand	0.0203712	Signaling pathway	2.48911	1.69115e-06	6.64001	1.41e-23
888	CSF2	colony stimulating factor 2	ENSG00000164400	['Csf2']	GO:0097192	extrinsic apoptotic signaling pathway in absence of ligand	0.0203712	Signaling pathway	1.47549	0.0380073	5.21538	1.33e-17
889	BCL2A1	BCL2 related protein A1	ENSG00000140379	Bcl2a1b	GO:0097192	extrinsic apoptotic signaling pathway in absence of ligand	0.0203712	Signaling pathway	2.77759	9.04173e-16	3.63631	3.17e-10
890	IL1A	interleukin 1 alpha	ENSG00000115008	['Il1a']	GO:0006953	acute-phase response	0.0292279	Immune/inflammatory response	1.14397	0.000865937	3.0491	2.33e-17
891	IL1B	interleukin 1 beta	ENSG00000125538	['Il1b']	GO:0006953	acute-phase response	0.0292279	Immune/inflammatory response	2.48911	1.69115e-06	6.64001	1.41e-23
892	IL1RN	interleukin 1 receptor antagonist	ENSG00000136689	['Il1rn']	GO:0006953	acute-phase response	0.0292279	Immune/inflammatory response	1.04424	6.09802e-15	2.44851	1.21e-08
893	IL22	interleukin 22	ENSG00000127318	Il22	GO:0006953	acute-phase response	0.0292279	Immune/inflammatory response	4.32615	2.91418e-08	9.35008	3.18e-16
894	IL6	interleukin 6	ENSG00000136244	['Il6']	GO:0006953	acute-phase response	0.0292279	Immune/inflammatory response	2.01189	0.00310751	2.66029	0.00441985
895	SAA1	serum amyloid A1	ENSG00000173432	Saa1	GO:0006953	acute-phase response	0.0292279	Immune/inflammatory response	3.35181	1.61832e-11	5.76867	2.75e-31
896	IL1B	interleukin 1 beta	ENSG00000125538	['Il1b']	GO:0030213	hyaluronan biosynthetic process	0.00585482	Cell metabolism	2.48911	1.69115e-06	6.64001	1.41e-23
897	CEMIP	cell migration inducing hyaluronidase 1	ENSG00000103888	['Cemip']	GO:0030213	hyaluronan biosynthetic process	0.00585482	Cell metabolism	1.81406	1.64938e-14	2.21346	0.0118226
898	HAS3	hyaluronan synthase 3	ENSG00000103044	['Has3']	GO:0030213	hyaluronan biosynthetic process	0.00585482	Cell metabolism	2.7368	1.79612e-22	2.92703	0.00183208
899	IL1B	interleukin 1 beta	ENSG00000125538	['Il1b']	GO:1904659	glucose transmembrane transport	0.0188079	Ion transport	2.48911	1.69115e-06	6.64001	1.41e-23
900	PPARD	peroxisome proliferator activated receptor delta	ENSG00000112033	['Ppard']	GO:1904659	glucose transmembrane transport	0.0188079	Ion transport	1.283	1.94582e-32	1.86212	6.43e-09
901	FABP5	fatty acid binding protein 5	ENSG00000164687	['Fabp5']	GO:1904659	glucose transmembrane transport	0.0188079	Ion transport	3.38546	1.75698e-44	3.21215	1.97e-13
902	HK2	hexokinase 2	ENSG00000159399	['Hk2']	GO:1904659	glucose transmembrane transport	0.0188079	Ion transport	1.68128	9.71625e-21	1.42022	6.26e-05
903	SLC27A4	solute carrier family 27 member 4	ENSG00000167114	['Slc27a4']	GO:1904659	glucose transmembrane transport	0.0188079	Ion transport	1.08569	1.30575e-12	1.05679	0.000735551
904	SLC5A1	solute carrier family 5 member 1	ENSG00000100170	['Slc5a1']	GO:1904659	glucose transmembrane transport	0.0188079	Ion transport	1.28853	1.0161e-11	5.57276	4.54e-30
905	IL1B	interleukin 1 beta	ENSG00000125538	['Il1b']	GO:0007566	embryo implantation	0.00575254	Cell/tissue process	2.48911	1.69115e-06	6.64001	1.41e-23
906	MMP9	matrix metallopeptidase 9	ENSG00000100985	['Mmp9']	GO:0007566	embryo implantation	0.00575254	Cell/tissue process	1.68994	6.87192e-07	2.6365	2.19e-05
907	PPARD	peroxisome proliferator activated receptor delta	ENSG00000112033	['Ppard']	GO:0007566	embryo implantation	0.00575254	Cell/tissue process	1.283	1.94582e-32	1.86212	6.43e-09
908	SPP1	secreted phosphoprotein 1	ENSG00000118785	['Spp1']	GO:0007566	embryo implantation	0.00575254	Cell/tissue process	2.0994	0.000556639	1.97725	0.00379467
909	ARHGDIB	Rho GDP dissociation inhibitor beta	ENSG00000111348	['Arhgdib']	GO:0007566	embryo implantation	0.00575254	Cell/tissue process	1.41412	4.60634e-23	1.37086	0.00478558
910	VMP1	vacuole membrane protein 1	ENSG00000062716	['Vmp1']	GO:0007566	embryo implantation	0.00575254	Cell/tissue process	1.20102	3.4476e-17	1.38409	3.81e-08
911	KRT16	keratin 16	ENSG00000186832	['Krt16']	GO:0051546	keratinocyte migration	0.00285233	Cell migration	5.10452	2.14017e-28	7.20612	2.66e-34
912	LTB4R2	leukotriene B4 receptor 2	ENSG00000213906	['Ltb4r2']	GO:0051546	keratinocyte migration	0.00285233	Cell migration	1.27927	3.26327e-17	1.83286	0.001398
913	MMP9	matrix metallopeptidase 9	ENSG00000100985	['Mmp9']	GO:0051546	keratinocyte migration	0.00285233	Cell migration	1.68994	6.87192e-07	2.6365	2.19e-05
914	PPARD	peroxisome proliferator activated receptor delta	ENSG00000112033	['Ppard']	GO:0051546	keratinocyte migration	0.00285233	Cell migration	1.283	1.94582e-32	1.86212	6.43e-09
915	HBEGF	heparin binding EGF like growth factor	ENSG00000113070	['Hbegf']	GO:0051546	keratinocyte migration	0.00285233	Cell migration	2.13563	3.80917e-10	3.97435	1.59e-11
916	LDLR	low density lipoprotein receptor	ENSG00000130164	['Ldlr']	GO:0009395	phospholipid catabolic process	0.0234362	Cell metabolism	1.42414	2.22133e-10	1.43468	0.00124889
917	SMPDL3B	sphingomyelin phosphodiesterase acid like 3B	ENSG00000130768	['Smpdl3b']	GO:0009395	phospholipid catabolic process	0.0234362	Cell metabolism	1.06951	7.47239e-09	1.34075	0.00591
918	LIPG	lipase G, endothelial type	ENSG00000101670	['Lipg']	GO:0009395	phospholipid catabolic process	0.0234362	Cell metabolism	2.28499	9.54304e-08	1.87849	1.55e-06
919	GDPD3	glycerophosphodiester phosphodiesterase domain containing 3	ENSG00000102886	['Gdpd3']	GO:0009395	phospholipid catabolic process	0.0234362	Cell metabolism	2.15231	1.4138e-30	1.15026	7.6e-05
920	PLA2G4D	phospholipase A2 group IVD	ENSG00000159337	['Pla2g4d']	GO:0009395	phospholipid catabolic process	0.0234362	Cell metabolism	3.14654	1.60759e-54	8.45595	1.14e-46
921	PLA2G4E	phospholipase A2 group IVE	ENSG00000188089	['Pla2g4e']	GO:0009395	phospholipid catabolic process	0.0234362	Cell metabolism	1.96004	7.88653e-33	5.22566	2.03e-41
922	PLBD1	phospholipase B domain containing 1	ENSG00000121316	['Plbd1']	GO:0009395	phospholipid catabolic process	0.0234362	Cell metabolism	1.64084	2.10218e-15	1.83667	5.12e-09
923	MMP9	matrix metallopeptidase 9	ENSG00000100985	['Mmp9']	GO:0090200	positive regulation of release of cytochrome c from mitochondria	0.00127019	Cell metabolism	1.68994	6.87192e-07	2.6365	2.19e-05
924	PYCARD	PYD and CARD domain containing	ENSG00000103490	['Pycard']	GO:0090200	positive regulation of release of cytochrome c from mitochondria	0.00127019	Cell metabolism	1.15487	2.37351e-17	1.61908	1.23e-06
925	PLAUR	plasminogen activator, urokinase receptor	ENSG00000011422	['Plaur']	GO:0090200	positive regulation of release of cytochrome c from mitochondria	0.00127019	Cell metabolism	1.52652	2.00863e-14	2.68245	3.93e-05
926	PPIF	peptidylprolyl isomerase F	ENSG00000108179	['Ppif']	GO:0090200	positive regulation of release of cytochrome c from mitochondria	0.00127019	Cell metabolism	1.21658	2.42124e-16	1.88319	0.00858814
927	FAM162A	family with sequence similarity 162 member A	ENSG00000114023	['Fam162a']	GO:0090200	positive regulation of release of cytochrome c from mitochondria	0.00127019	Cell metabolism	1.33126	5.93334e-19	2.55819	3.55e-11
928	MMP9	matrix metallopeptidase 9	ENSG00000100985	['Mmp9']	GO:0010466	negative regulation of peptidase activity	0.000171359	Protease activity	1.68994	6.87192e-07	2.6365	2.19e-05
929	SFN	stratifin	ENSG00000175793	['Sfn']	GO:0010466	negative regulation of peptidase activity	0.000171359	Protease activity	1.71627	1.40937e-33	1.49098	0.000105585
930	LTF	lactotransferrin	ENSG00000012223	['Ltf']	GO:0010466	negative regulation of peptidase activity	0.000171359	Protease activity	3.13809	2.4922e-07	2.31723	0.0027124
931	SERPINB1	serpin family B member 1	ENSG00000021355	['Serpinb1a']	GO:0010466	negative regulation of peptidase activity	0.000171359	Protease activity	2.16247	1.00975e-25	1.58759	0.0192316
932	SERPINB3	serpin family B member 3	ENSG00000057149	['Serpinb3d']	GO:0010466	negative regulation of peptidase activity	0.000171359	Protease activity	5.23613	2.40784e-32	6.22979	6.95e-12
933	TNFSF14	TNF superfamily member 14	ENSG00000125735	['Tnfsf14']	GO:0010466	negative regulation of peptidase activity	0.000171359	Protease activity	1.02729	2.24287e-05	1.95982	0.00194804
934	PLAUR	plasminogen activator, urokinase receptor	ENSG00000011422	['Plaur']	GO:0010466	negative regulation of peptidase activity	0.000171359	Protease activity	1.52652	2.00863e-14	2.68245	3.93e-05
935	CSTA	cystatin A	ENSG00000121552	Cstdc4	GO:0010466	negative regulation of peptidase activity	0.000171359	Protease activity	2.49259	1.3274e-41	9.983	9.08e-38
936	CSTB	cystatin B	ENSG00000160213	['Cstb']	GO:0010466	negative regulation of peptidase activity	0.000171359	Protease activity	2.18797	1.05749e-19	1.67389	0.00476727
937	PI15	peptidase inhibitor 15	ENSG00000137558	['Pi15']	GO:0010466	negative regulation of peptidase activity	0.000171359	Protease activity	2.62587	7.09438e-12	1.34335	0.0307197
938	SERPINB4	serpin family B member 4	ENSG00000206073	['Serpinb3a']	GO:0010466	negative regulation of peptidase activity	0.000171359	Protease activity	5.9937	1.23731e-10	12.0984	8.35e-115
939	SLPI	secretory leukocyte peptidase inhibitor	ENSG00000124107	['Slpi']	GO:0010466	negative regulation of peptidase activity	0.000171359	Protease activity	2.46074	1.85891e-15	7.66895	1.68e-43
940	SPINK7	serine peptidase inhibitor Kazal type 7	ENSG00000145879	['Spink7']	GO:0010466	negative regulation of peptidase activity	0.000171359	Protease activity	2.52586	0.00019805	7.31704	0.000515777
941	S100A8	S100 calcium binding protein A8	ENSG00000143546	['S100a8']	GO:0070488	neutrophil aggregation	0.034126	Immune/inflammatory response	5.5541	2.2288e-21	9.72335	2.32e-34
942	S100A9	S100 calcium binding protein A9	ENSG00000163220	['S100a9']	GO:0070488	neutrophil aggregation	0.034126	Immune/inflammatory response	5.8532	2.91094e-19	11.4906	1.72e-70
943	HK2	hexokinase 2	ENSG00000159399	['Hk2']	GO:0061621	canonical glycolysis	0.00978725	Cell metabolism	1.68128	9.71625e-21	1.42022	6.26e-05
944	ENO1	enolase 1	ENSG00000074800	Eno1	GO:0061621	canonical glycolysis	0.00978725	Cell metabolism	1.49575	1.19877e-26	1.86407	5.71e-13
945	PPIF	peptidylprolyl isomerase F	ENSG00000108179	['Ppif']	GO:0070266	necroptotic process	0.0376714	Cell/tissue process	1.21658	2.42124e-16	1.88319	0.00858814
946	GAMT	guanidinoacetate N-methyltransferase	ENSG00000130005	['Gamt']	GO:0006600	creatine metabolic process	0.0170457	Cell metabolism	-1.11292	3.34041e-09	-2.70161	2.06e-05
947	GATM	glycine amidinotransferase	ENSG00000171766	['Gatm']	GO:0006600	creatine metabolic process	0.0170457	Cell metabolism	-1.72356	5.20927e-31	-1.358	0.0344823
948	GAMT	guanidinoacetate N-methyltransferase	ENSG00000130005	['Gamt']	GO:0006936	muscle contraction	3.12137e-05	Cell/tissue process	-1.11292	3.34041e-09	-2.70161	2.06e-05
949	AGT	angiotensinogen	ENSG00000135744	['Agt']	GO:0006936	muscle contraction	3.12137e-05	Cell/tissue process	-1.55154	0.00300615	-1.37891	0.0362323
950	ATP1A2	ATPase Na+/K+ transporting subunit alpha 2	ENSG00000018625	['Atp1a2']	GO:0006936	muscle contraction	3.12137e-05	Cell/tissue process	-1.71663	1.27967e-07	-1.4587	0.0209867
951	CACNA1S	calcium voltage-gated channel subunit alpha1 S	ENSG00000081248	['Cacna1s']	GO:0006936	muscle contraction	3.12137e-05	Cell/tissue process	-1.80905	0.0240113	-1.85477	0.0161315
952	CACNA2D1	calcium voltage-gated channel auxiliary subunit alpha2delta 1	ENSG00000153956	['Cacna2d1']	GO:0006936	muscle contraction	3.12137e-05	Cell/tissue process	-1.36009	1.13629e-50	-1.76634	0.00620104
953	DMD	dystrophin	ENSG00000198947	['Dmd']	GO:0006936	muscle contraction	3.12137e-05	Cell/tissue process	-1.02845	8.38915e-11	-1.73885	9.95e-05
954	TRDN	triadin	ENSG00000186439	['Trdn']	GO:0006936	muscle contraction	3.12137e-05	Cell/tissue process	-3.51526	1.28372e-06	-1.63133	0.0185474
955	ADRA1B	adrenoceptor alpha 1B	ENSG00000170214	['Adra1b']	GO:0006936	muscle contraction	3.12137e-05	Cell/tissue process	-1.74821	2.39204e-07	-1.8478	0.0304235
956	CTNNA3	catenin alpha 3	ENSG00000183230	['Ctnna3']	GO:0006936	muscle contraction	3.12137e-05	Cell/tissue process	-1.19754	1.62399e-05	-2.28084	0.00533188
957	GSN	gelsolin	ENSG00000148180	['Gsn']	GO:0006936	muscle contraction	3.12137e-05	Cell/tissue process	-1.01401	3.54519e-07	-1.19719	0.000883166
958	MYBPC2	myosin binding protein C2	ENSG00000086967	['Mybpc2']	GO:0006936	muscle contraction	3.12137e-05	Cell/tissue process	-1.40019	0.00652942	-3.21892	4.28e-05
959	MYH4	myosin heavy chain 4	ENSG00000264424	['Myh4']	GO:0006936	muscle contraction	3.12137e-05	Cell/tissue process	-2.75823	0.000548997	-3.98688	3.61e-06
960	MYOM1	myomesin 1	ENSG00000101605	['Myom1']	GO:0006936	muscle contraction	3.12137e-05	Cell/tissue process	-1.00847	3.91032e-05	-1.18429	0.0442275
961	MYOM2	myomesin 2	ENSG00000036448	['Myom2']	GO:0006936	muscle contraction	3.12137e-05	Cell/tissue process	-1.79981	1.36522e-07	-1.67706	0.0156701
962	SCN2B	sodium voltage-gated channel beta subunit 2	ENSG00000149575	['Scn2b']	GO:0006936	muscle contraction	3.12137e-05	Cell/tissue process	-1.48237	1.29757e-09	-1.79065	0.00010545
963	SCN4A	sodium voltage-gated channel alpha subunit 4	ENSG00000007314	['Scn4a']	GO:0006936	muscle contraction	3.12137e-05	Cell/tissue process	-1.53598	9.12834e-05	-1.91199	0.0288137
964	SGCA	sarcoglycan alpha	ENSG00000108823	['Sgca']	GO:0006936	muscle contraction	3.12137e-05	Cell/tissue process	-1.98339	6.98956e-08	-1.57377	0.0206538
965	SNTB1	syntrophin beta 1	ENSG00000172164	['Sntb1']	GO:0006936	muscle contraction	3.12137e-05	Cell/tissue process	-1.72616	3.67223e-12	-1.08962	0.0304557
966	SSPN	sarcospan	ENSG00000123096	['Sspn']	GO:0006936	muscle contraction	3.12137e-05	Cell/tissue process	-1.31833	2.07576e-17	-1.72266	0.00266888
967	TNNI3K	TNNI3 interacting kinase	ENSG00000116783	['Tnni3k']	GO:0006936	muscle contraction	3.12137e-05	Cell/tissue process	-1.28668	0.00288129	-2.66698	0.00201779
968	TNNT3	troponin T3, fast skeletal type	ENSG00000130595	['Tnnt3']	GO:0006936	muscle contraction	3.12137e-05	Cell/tissue process	-2.48615	1.84005e-13	-1.82796	0.00901026
969	AGT	angiotensinogen	ENSG00000135744	['Agt']	GO:0006816	calcium ion transport	0.00292781	Ion transport	-1.55154	0.00300615	-1.37891	0.0362323
970	ATP1A2	ATPase Na+/K+ transporting subunit alpha 2	ENSG00000018625	['Atp1a2']	GO:0006816	calcium ion transport	0.00292781	Ion transport	-1.71663	1.27967e-07	-1.4587	0.0209867
971	ATP2B2	ATPase plasma membrane Ca2+ transporting 2	ENSG00000157087	['Atp2b2']	GO:0006816	calcium ion transport	0.00292781	Ion transport	-1.61263	2.49034e-09	-1.79791	0.00337373
972	ATP2B3	ATPase plasma membrane Ca2+ transporting 3	ENSG00000067842	['Atp2b3']	GO:0006816	calcium ion transport	0.00292781	Ion transport	-1.68583	0.000188518	-2.61489	0.000465712
973	CACNA1S	calcium voltage-gated channel subunit alpha1 S	ENSG00000081248	['Cacna1s']	GO:0006816	calcium ion transport	0.00292781	Ion transport	-1.80905	0.0240113	-1.85477	0.0161315
974	CACNA2D1	calcium voltage-gated channel auxiliary subunit alpha2delta 1	ENSG00000153956	['Cacna2d1']	GO:0006816	calcium ion transport	0.00292781	Ion transport	-1.36009	1.13629e-50	-1.76634	0.00620104
975	CAMK2A	calcium/calmodulin dependent protein kinase II alpha	ENSG00000070808	['Camk2a']	GO:0006816	calcium ion transport	0.00292781	Ion transport	-1.21939	3.99422e-06	-2.53964	0.00158709
976	CAMK2B	calcium/calmodulin dependent protein kinase II beta	ENSG00000058404	['Camk2b']	GO:0006816	calcium ion transport	0.00292781	Ion transport	-1.82273	8.42644e-10	-1.27659	0.0451425
977	CRACR2B	calcium release activated channel regulator 2B	ENSG00000177685	['Cracr2b']	GO:0006816	calcium ion transport	0.00292781	Ion transport	-1.57309	3.11351e-06	-1.16571	0.0135402
978	DMD	dystrophin	ENSG00000198947	['Dmd']	GO:0006816	calcium ion transport	0.00292781	Ion transport	-1.02845	8.38915e-11	-1.73885	9.95e-05
979	EGF	epidermal growth factor	ENSG00000138798	['Egf']	GO:0006816	calcium ion transport	0.00292781	Ion transport	-2.10691	1.72717e-14	-1.36339	0.0345471
980	GRIN2A	glutamate ionotropic receptor NMDA type subunit 2A	ENSG00000183454	['Grin2a']	GO:0006816	calcium ion transport	0.00292781	Ion transport	-1.89003	2.93892e-09	-3.28003	0.0492056
981	GRIN2B	glutamate ionotropic receptor NMDA type subunit 2B	ENSG00000273079	['Grin2b']	GO:0006816	calcium ion transport	0.00292781	Ion transport	-1.37448	1.15502e-05	-2.90388	0.0143246
982	GRIN3A	glutamate ionotropic receptor NMDA type subunit 3A	ENSG00000198785	['Grin3a']	GO:0006816	calcium ion transport	0.00292781	Ion transport	-1.61113	2.55933e-28	-4.91698	0.00171367
983	METTL21C	methyltransferase like 21C	ENSG00000139780	['Mettl21c']	GO:0006816	calcium ion transport	0.00292781	Ion transport	-2.09671	0.000255757	-2.208	0.00622217
984	PKD1	polycystin 1, transient receptor potential channel interacting	ENSG00000008710	['Pkd1']	GO:0006816	calcium ion transport	0.00292781	Ion transport	-1.40711	1.9106e-30	-1.17631	0.0113423
985	PLCZ1	phospholipase C zeta 1	ENSG00000139151	['Plcz1']	GO:0006816	calcium ion transport	0.00292781	Ion transport	-1.94065	3.97146e-10	-3.59891	0.0338762
986	TRDN	triadin	ENSG00000186439	['Trdn']	GO:0006816	calcium ion transport	0.00292781	Ion transport	-3.51526	1.28372e-06	-1.63133	0.0185474
987	TRPC1	transient receptor potential cation channel subfamily C member 1	ENSG00000144935	['Trpc1']	GO:0006816	calcium ion transport	0.00292781	Ion transport	-1.25312	4.74388e-31	-1.35293	0.00717459
988	TRPM3	transient receptor potential cation channel subfamily M member 3	ENSG00000083067	['Trpm3']	GO:0006816	calcium ion transport	0.00292781	Ion transport	-1.37904	1.00044e-05	-2.72324	3.84e-05
989	AGT	angiotensinogen	ENSG00000135744	['Agt']	GO:1903779	regulation of cardiac conduction	7.74871e-05	Cell/tissue process	-1.55154	0.00300615	-1.37891	0.0362323
990	ATP2B2	ATPase plasma membrane Ca2+ transporting 2	ENSG00000157087	['Atp2b2']	GO:1903779	regulation of cardiac conduction	7.74871e-05	Cell/tissue process	-1.61263	2.49034e-09	-1.79791	0.00337373
991	ATP2B3	ATPase plasma membrane Ca2+ transporting 3	ENSG00000067842	['Atp2b3']	GO:1903779	regulation of cardiac conduction	7.74871e-05	Cell/tissue process	-1.68583	0.000188518	-2.61489	0.000465712
992	TRPC1	transient receptor potential cation channel subfamily C member 1	ENSG00000144935	['Trpc1']	GO:1903779	regulation of cardiac conduction	7.74871e-05	Cell/tissue process	-1.25312	4.74388e-31	-1.35293	0.00717459
993	TNNI3K	TNNI3 interacting kinase	ENSG00000116783	['Tnni3k']	GO:1903779	regulation of cardiac conduction	7.74871e-05	Cell/tissue process	-1.28668	0.00288129	-2.66698	0.00201779
994	AGT	angiotensinogen	ENSG00000135744	['Agt']	GO:0006883	cellular sodium ion homeostasis	0.0480745	Ion transport	-1.55154	0.00300615	-1.37891	0.0362323
995	ATP1A2	ATPase Na+/K+ transporting subunit alpha 2	ENSG00000018625	['Atp1a2']	GO:0006883	cellular sodium ion homeostasis	0.0480745	Ion transport	-1.71663	1.27967e-07	-1.4587	0.0209867
996	ATP1A4	ATPase Na+/K+ transporting subunit alpha 4	ENSG00000132681	['Atp1a4']	GO:0006883	cellular sodium ion homeostasis	0.0480745	Ion transport	-1.1895	0.0383792	-4.03049	0.00141551
997	AGT	angiotensinogen	ENSG00000135744	['Agt']	GO:0000165	MAPK cascade	0.0103317	Signaling pathway	-1.55154	0.00300615	-1.37891	0.0362323
998	DMD	dystrophin	ENSG00000198947	['Dmd']	GO:0000165	MAPK cascade	0.0103317	Signaling pathway	-1.02845	8.38915e-11	-1.73885	9.95e-05
999	EGF	epidermal growth factor	ENSG00000138798	['Egf']	GO:0000165	MAPK cascade	0.0103317	Signaling pathway	-2.10691	1.72717e-14	-1.36339	0.0345471
1000	ADRA1B	adrenoceptor alpha 1B	ENSG00000170214	['Adra1b']	GO:0000165	MAPK cascade	0.0103317	Signaling pathway	-1.74821	2.39204e-07	-1.8478	0.0304235
1001	CDH2	cadherin 2	ENSG00000170558	['Cdh2']	GO:0000165	MAPK cascade	0.0103317	Signaling pathway	-1.23829	3.13959e-05	-1.57927	0.0163302
1002	MYOC	myocilin	ENSG00000034971	['Myoc']	GO:0000165	MAPK cascade	0.0103317	Signaling pathway	-1.49564	0.019133	-2.96838	0.00146627
1003	TNXB	tenascin XB	ENSG00000168477	['Tnxb']	GO:0000165	MAPK cascade	0.0103317	Signaling pathway	-1.18987	0.000262127	-1.89084	0.00537685
1004	ERBB4	erb-b2 receptor tyrosine kinase 4	ENSG00000178568	['Erbb4']	GO:0000165	MAPK cascade	0.0103317	Signaling pathway	-1.91234	1.54017e-06	-2.00697	0.0075764
1005	AR	androgen receptor	ENSG00000169083	['Ar']	GO:0000165	MAPK cascade	0.0103317	Signaling pathway	-1.92486	2.21799e-16	-1.41859	0.00574854
1006	BIRC7	baculoviral IAP repeat containing 7	ENSG00000101197	['Birc7']	GO:0000165	MAPK cascade	0.0103317	Signaling pathway	-1.01447	0.014333	-4.07466	0.0141662
1007	DACT1	dishevelled binding antagonist of beta catenin 1	ENSG00000165617	['Dact1']	GO:0000165	MAPK cascade	0.0103317	Signaling pathway	-1.31371	8.5015e-11	-1.34749	0.000492737
1008	EDAR	ectodysplasin A receptor	ENSG00000135960	['Edar']	GO:0000165	MAPK cascade	0.0103317	Signaling pathway	-1.06701	0.018225	-1.94881	0.026449
1009	GADD45G	growth arrest and DNA damage inducible gamma	ENSG00000130222	['Gadd45g']	GO:0000165	MAPK cascade	0.0103317	Signaling pathway	-1.00409	0.00098598	-1.26583	9.94e-08
1010	IGFBP6	insulin like growth factor binding protein 6	ENSG00000167779	['Igfbp6']	GO:0000165	MAPK cascade	0.0103317	Signaling pathway	-1.10185	0.00200515	-2.19453	4.08e-06
1011	MAPK15	mitogen-activated protein kinase 15	ENSG00000181085	['Mapk15']	GO:0000165	MAPK cascade	0.0103317	Signaling pathway	-1.07855	4.77565e-05	-1.26623	0.0160461
1012	SHC2	SHC adaptor protein 2	ENSG00000129946	['Shc2']	GO:0000165	MAPK cascade	0.0103317	Signaling pathway	-1.41954	4.17828e-14	-1.78255	0.000371048
1013	STYXL2	serine/threonine/tyrosine interacting like 2	ENSG00000198842	['Dusp27']	GO:0000165	MAPK cascade	0.0103317	Signaling pathway	-1.26981	0.0197987	-1.98021	0.0113301
1014	TENM1	teneurin transmembrane protein 1	ENSG00000009694	['Tenm1']	GO:0000165	MAPK cascade	0.0103317	Signaling pathway	-1.24922	3.10743e-08	-2.67515	0.000556412
1015	TNFRSF19	TNF receptor superfamily member 19	ENSG00000127863	['Tnfrsf19']	GO:0000165	MAPK cascade	0.0103317	Signaling pathway	-1.40163	1.13299e-18	-1.12636	0.0233257
1016	WNK2	WNK lysine deficient protein kinase 2	ENSG00000165238	['Wnk2']	GO:0000165	MAPK cascade	0.0103317	Signaling pathway	-2.66341	2.42768e-21	-1.31585	5.15e-05
1017	AGT	angiotensinogen	ENSG00000135744	['Agt']	GO:0090190	positive regulation of branching involved in ureteric bud morphogenesis	0.0480745	Cell/tissue process	-1.55154	0.00300615	-1.37891	0.0362323
1018	SOX8	SRY-box transcription factor 8	ENSG00000005513	['Sox8']	GO:0090190	positive regulation of branching involved in ureteric bud morphogenesis	0.0480745	Cell/tissue process	-1.23885	0.00149653	-2.1386	0.00132606
1019	WNT2B	Wnt family member 2B	ENSG00000134245	['Wnt2b']	GO:0090190	positive regulation of branching involved in ureteric bud morphogenesis	0.0480745	Cell/tissue process	-1.71704	3.06262e-20	-1.74544	0.0116632
1020	AGT	angiotensinogen	ENSG00000135744	['Agt']	GO:0035556	intracellular signal transduction	0.039811	Signaling pathway	-1.55154	0.00300615	-1.37891	0.0362323
1021	ATP1A2	ATPase Na+/K+ transporting subunit alpha 2	ENSG00000018625	['Atp1a2']	GO:0035556	intracellular signal transduction	0.039811	Signaling pathway	-1.71663	1.27967e-07	-1.4587	0.0209867
1022	DMD	dystrophin	ENSG00000198947	['Dmd']	GO:0035556	intracellular signal transduction	0.039811	Signaling pathway	-1.02845	8.38915e-11	-1.73885	9.95e-05
1023	EGF	epidermal growth factor	ENSG00000138798	['Egf']	GO:0035556	intracellular signal transduction	0.039811	Signaling pathway	-2.10691	1.72717e-14	-1.36339	0.0345471
1024	GRIN2A	glutamate ionotropic receptor NMDA type subunit 2A	ENSG00000183454	['Grin2a']	GO:0035556	intracellular signal transduction	0.039811	Signaling pathway	-1.89003	2.93892e-09	-3.28003	0.0492056
1025	GRIN2B	glutamate ionotropic receptor NMDA type subunit 2B	ENSG00000273079	['Grin2b']	GO:0035556	intracellular signal transduction	0.039811	Signaling pathway	-1.37448	1.15502e-05	-2.90388	0.0143246
1026	PLCZ1	phospholipase C zeta 1	ENSG00000139151	['Plcz1']	GO:0035556	intracellular signal transduction	0.039811	Signaling pathway	-1.94065	3.97146e-10	-3.59891	0.0338762
1027	TRDN	triadin	ENSG00000186439	['Trdn']	GO:0035556	intracellular signal transduction	0.039811	Signaling pathway	-3.51526	1.28372e-06	-1.63133	0.0185474
1028	ADRA1B	adrenoceptor alpha 1B	ENSG00000170214	['Adra1b']	GO:0035556	intracellular signal transduction	0.039811	Signaling pathway	-1.74821	2.39204e-07	-1.8478	0.0304235
1029	MYOM1	myomesin 1	ENSG00000101605	['Myom1']	GO:0035556	intracellular signal transduction	0.039811	Signaling pathway	-1.00847	3.91032e-05	-1.18429	0.0442275
1030	CDH2	cadherin 2	ENSG00000170558	['Cdh2']	GO:0035556	intracellular signal transduction	0.039811	Signaling pathway	-1.23829	3.13959e-05	-1.57927	0.0163302
1031	RAPGEF3	Rap guanine nucleotide exchange factor 3	ENSG00000079337	['Rapgef3']	GO:0035556	intracellular signal transduction	0.039811	Signaling pathway	-1.1059	4.19888e-09	-1.03479	0.00221203
1032	RGS6	regulator of G protein signaling 6	ENSG00000182732	['Rgs6']	GO:0035556	intracellular signal transduction	0.039811	Signaling pathway	-1.84427	1.3094e-18	-1.88011	0.0307025
1033	SRGAP2	SLIT-ROBO Rho GTPase activating protein 2	ENSG00000266028	['Srgap2']	GO:0035556	intracellular signal transduction	0.039811	Signaling pathway	-1.08575	3.42829e-12	-1.28758	8.62e-07
1034	MYOC	myocilin	ENSG00000034971	['Myoc']	GO:0035556	intracellular signal transduction	0.039811	Signaling pathway	-1.49564	0.019133	-2.96838	0.00146627
1035	NDNF	neuron derived neurotrophic factor	ENSG00000173376	['Ndnf']	GO:0035556	intracellular signal transduction	0.039811	Signaling pathway	-1.49569	4.37507e-12	-2.06974	0.00688636
1036	IGFBP5	insulin like growth factor binding protein 5	ENSG00000115461	['Igfbp5']	GO:0035556	intracellular signal transduction	0.039811	Signaling pathway	-1.05586	6.02579e-06	-2.81792	2e-05
1037	COL1A2	collagen type I alpha 2 chain	ENSG00000164692	['Col1a2']	GO:0035556	intracellular signal transduction	0.039811	Signaling pathway	-1.10807	8.67615e-05	-3.348	2.36e-06
1038	TNXB	tenascin XB	ENSG00000168477	['Tnxb']	GO:0035556	intracellular signal transduction	0.039811	Signaling pathway	-1.18987	0.000262127	-1.89084	0.00537685
1039	CGNL1	cingulin like 1	ENSG00000128849	['Cgnl1']	GO:0035556	intracellular signal transduction	0.039811	Signaling pathway	-1.6734	5.03877e-18	-1.54875	0.0128293
1040	FRMD7	FERM domain containing 7	ENSG00000165694	['Frmd7']	GO:0035556	intracellular signal transduction	0.039811	Signaling pathway	-1.63531	0.000117153	-1.86803	0.0219721
1041	ERBB4	erb-b2 receptor tyrosine kinase 4	ENSG00000178568	['Erbb4']	GO:0035556	intracellular signal transduction	0.039811	Signaling pathway	-1.91234	1.54017e-06	-2.00697	0.0075764
1042	AR	androgen receptor	ENSG00000169083	['Ar']	GO:0035556	intracellular signal transduction	0.039811	Signaling pathway	-1.92486	2.21799e-16	-1.41859	0.00574854
1043	BIRC7	baculoviral IAP repeat containing 7	ENSG00000101197	['Birc7']	GO:0035556	intracellular signal transduction	0.039811	Signaling pathway	-1.01447	0.014333	-4.07466	0.0141662
1044	DACT1	dishevelled binding antagonist of beta catenin 1	ENSG00000165617	['Dact1']	GO:0035556	intracellular signal transduction	0.039811	Signaling pathway	-1.31371	8.5015e-11	-1.34749	0.000492737
1045	EDAR	ectodysplasin A receptor	ENSG00000135960	['Edar']	GO:0035556	intracellular signal transduction	0.039811	Signaling pathway	-1.06701	0.018225	-1.94881	0.026449
1046	GADD45G	growth arrest and DNA damage inducible gamma	ENSG00000130222	['Gadd45g']	GO:0035556	intracellular signal transduction	0.039811	Signaling pathway	-1.00409	0.00098598	-1.26583	9.94e-08
1047	IGFBP6	insulin like growth factor binding protein 6	ENSG00000167779	['Igfbp6']	GO:0035556	intracellular signal transduction	0.039811	Signaling pathway	-1.10185	0.00200515	-2.19453	4.08e-06
1048	MAPK15	mitogen-activated protein kinase 15	ENSG00000181085	['Mapk15']	GO:0035556	intracellular signal transduction	0.039811	Signaling pathway	-1.07855	4.77565e-05	-1.26623	0.0160461
1049	SHC2	SHC adaptor protein 2	ENSG00000129946	['Shc2']	GO:0035556	intracellular signal transduction	0.039811	Signaling pathway	-1.41954	4.17828e-14	-1.78255	0.000371048
1050	STYXL2	serine/threonine/tyrosine interacting like 2	ENSG00000198842	['Dusp27']	GO:0035556	intracellular signal transduction	0.039811	Signaling pathway	-1.26981	0.0197987	-1.98021	0.0113301
1051	TENM1	teneurin transmembrane protein 1	ENSG00000009694	['Tenm1']	GO:0035556	intracellular signal transduction	0.039811	Signaling pathway	-1.24922	3.10743e-08	-2.67515	0.000556412
1052	TNFRSF19	TNF receptor superfamily member 19	ENSG00000127863	['Tnfrsf19']	GO:0035556	intracellular signal transduction	0.039811	Signaling pathway	-1.40163	1.13299e-18	-1.12636	0.0233257
1053	WNK2	WNK lysine deficient protein kinase 2	ENSG00000165238	['Wnk2']	GO:0035556	intracellular signal transduction	0.039811	Signaling pathway	-2.66341	2.42768e-21	-1.31585	5.15e-05
1054	ADCY2	adenylate cyclase 2	ENSG00000078295	['Adcy2']	GO:0035556	intracellular signal transduction	0.039811	Signaling pathway	-1.96776	5.38426e-20	-1.08917	0.0260466
1055	AGTR1	angiotensin II receptor type 1	ENSG00000144891	['Agtr1a']	GO:0035556	intracellular signal transduction	0.039811	Signaling pathway	-1.03337	0.00779032	-1.84648	0.00393896
1056	AMOT	angiomotin	ENSG00000126016	['Amot']	GO:0035556	intracellular signal transduction	0.039811	Signaling pathway	-1.42201	3.25862e-13	-1.49583	0.0386354
1057	ARFGEF3	ARFGEF family member 3	ENSG00000112379	['Arfgef3']	GO:0035556	intracellular signal transduction	0.039811	Signaling pathway	-1.96699	7.42922e-19	-1.40123	0.0433444
1058	ARHGAP44	Rho GTPase activating protein 44	ENSG00000006740	['Arhgap44']	GO:0035556	intracellular signal transduction	0.039811	Signaling pathway	-1.11642	3.01532e-13	-1.71254	0.00628683
1059	ARHGEF25	Rho guanine nucleotide exchange factor 25	ENSG00000240771	['Arhgef25']	GO:0035556	intracellular signal transduction	0.039811	Signaling pathway	-1.05331	2.80635e-13	-1.58301	0.00653318
1060	ARHGEF28	Rho guanine nucleotide exchange factor 28	ENSG00000214944	['Arhgef28']	GO:0035556	intracellular signal transduction	0.039811	Signaling pathway	-1.08159	6.66687e-21	-1.57841	0.00421313
1061	ASB4	ankyrin repeat and SOCS box containing 4	ENSG00000005981	['Asb4']	GO:0035556	intracellular signal transduction	0.039811	Signaling pathway	-1.61295	0.000761561	-1.45882	0.0145684
1062	BTC	betacellulin	ENSG00000174808	['Btc']	GO:0035556	intracellular signal transduction	0.039811	Signaling pathway	-4.51054	6.51404e-53	-1.45385	0.00411227
1063	C1QTNF3	C1q and TNF related 3	ENSG00000082196	['C1qtnf3']	GO:0035556	intracellular signal transduction	0.039811	Signaling pathway	-1.13662	0.0050726	-1.3606	0.0470705
1064	CHP2	calcineurin like EF-hand protein 2	ENSG00000166869	['Chp2']	GO:0035556	intracellular signal transduction	0.039811	Signaling pathway	-2.00297	3.05743e-10	-1.04774	0.0333525
1065	FIBIN	fin bud initiation factor homolog	ENSG00000176971	['Fibin']	GO:0035556	intracellular signal transduction	0.039811	Signaling pathway	-1.59259	2.22119e-10	-1.14059	0.0273887
1066	NCALD	neurocalcin delta	ENSG00000104490	['Ncald']	GO:0035556	intracellular signal transduction	0.039811	Signaling pathway	-1.22	0.000506072	-1.51613	0.00113525
1067	NR3C2	nuclear receptor subfamily 3 group C member 2	ENSG00000151623	['Nr3c2']	GO:0035556	intracellular signal transduction	0.039811	Signaling pathway	-1.78798	4.62056e-31	-1.40504	0.0353516
1068	NUAK1	NUAK family kinase 1	ENSG00000074590	['Nuak1']	GO:0035556	intracellular signal transduction	0.039811	Signaling pathway	-1.43176	3.27808e-12	-1.79327	0.00799849
1069	NYAP1	neuronal tyrosine phosphorylated phosphoinositide-3-kinase adaptor 1	ENSG00000166924	['Nyap1']	GO:0035556	intracellular signal transduction	0.039811	Signaling pathway	-1.38144	1.24597e-12	-1.95375	0.000504294
1070	OBSCN	obscurin, cytoskeletal calmodulin and titin-interacting RhoGEF	ENSG00000154358	['Obscn']	GO:0035556	intracellular signal transduction	0.039811	Signaling pathway	-1.41072	7.0333e-12	-1.45267	0.0447984
1071	OPHN1	oligophrenin 1	ENSG00000079482	['Ophn1']	GO:0035556	intracellular signal transduction	0.039811	Signaling pathway	-1.3294	1.27882e-34	-1.50539	0.0113822
1072	PDE11A	phosphodiesterase 11A	ENSG00000128655	['Pde11a']	GO:0035556	intracellular signal transduction	0.039811	Signaling pathway	-1.00511	0.0491499	-1.55933	0.0265734
1073	PIK3C2G	phosphatidylinositol-4-phosphate 3-kinase catalytic subunit type 2 gamma	ENSG00000139144	['Pik3c2g']	GO:0035556	intracellular signal transduction	0.039811	Signaling pathway	-1.33359	5.29938e-19	-1.52071	0.000592431
1074	PPP1R9A	protein phosphatase 1 regulatory subunit 9A	ENSG00000158528	['Ppp1r9a']	GO:0035556	intracellular signal transduction	0.039811	Signaling pathway	-1.34105	6.70054e-06	-1.37587	0.0315389
1075	PRKAG3	protein kinase AMP-activated non-catalytic subunit gamma 3	ENSG00000115592	['Prkag3']	GO:0035556	intracellular signal transduction	0.039811	Signaling pathway	-1.02348	0.0124873	-3.0698	0.000175172
1076	RCAN2	regulator of calcineurin 2	ENSG00000172348	['Rcan2']	GO:0035556	intracellular signal transduction	0.039811	Signaling pathway	-1.10126	2.21075e-13	-2.19541	0.000105125
1077	RGS9	regulator of G protein signaling 9	ENSG00000108370	['Rgs9']	GO:0035556	intracellular signal transduction	0.039811	Signaling pathway	-1.31781	2.84659e-18	-1.26373	1.02e-05
1078	SERPINA12	serpin family A member 12	ENSG00000165953	['Serpina12']	GO:0035556	intracellular signal transduction	0.039811	Signaling pathway	-1.4794	0.000210385	-1.71571	0.0382643
1079	SESN1	sestrin 1	ENSG00000080546	['Sesn1']	GO:0035556	intracellular signal transduction	0.039811	Signaling pathway	-1.01474	2.93509e-22	-1.2125	3.46e-07
1080	TSPYL5	TSPY like 5	ENSG00000180543	['Tspyl5']	GO:0035556	intracellular signal transduction	0.039811	Signaling pathway	-1.1102	2.75031e-13	-1.22428	0.0040699
1081	AGT	angiotensinogen	ENSG00000135744	['Agt']	GO:0007267	cell-cell signaling	0.049088	Signaling pathway	-1.55154	0.00300615	-1.37891	0.0362323
1082	ATP1A2	ATPase Na+/K+ transporting subunit alpha 2	ENSG00000018625	['Atp1a2']	GO:0007267	cell-cell signaling	0.049088	Signaling pathway	-1.71663	1.27967e-07	-1.4587	0.0209867
1083	CACNA2D1	calcium voltage-gated channel auxiliary subunit alpha2delta 1	ENSG00000153956	['Cacna2d1']	GO:0007267	cell-cell signaling	0.049088	Signaling pathway	-1.36009	1.13629e-50	-1.76634	0.00620104
1084	CAMK2A	calcium/calmodulin dependent protein kinase II alpha	ENSG00000070808	['Camk2a']	GO:0007267	cell-cell signaling	0.049088	Signaling pathway	-1.21939	3.99422e-06	-2.53964	0.00158709
1085	CAMK2B	calcium/calmodulin dependent protein kinase II beta	ENSG00000058404	['Camk2b']	GO:0007267	cell-cell signaling	0.049088	Signaling pathway	-1.82273	8.42644e-10	-1.27659	0.0451425
1086	EGF	epidermal growth factor	ENSG00000138798	['Egf']	GO:0007267	cell-cell signaling	0.049088	Signaling pathway	-2.10691	1.72717e-14	-1.36339	0.0345471
1087	GRIN2A	glutamate ionotropic receptor NMDA type subunit 2A	ENSG00000183454	['Grin2a']	GO:0007267	cell-cell signaling	0.049088	Signaling pathway	-1.89003	2.93892e-09	-3.28003	0.0492056
1088	GRIN2B	glutamate ionotropic receptor NMDA type subunit 2B	ENSG00000273079	['Grin2b']	GO:0007267	cell-cell signaling	0.049088	Signaling pathway	-1.37448	1.15502e-05	-2.90388	0.0143246
1089	GRIN3A	glutamate ionotropic receptor NMDA type subunit 3A	ENSG00000198785	['Grin3a']	GO:0007267	cell-cell signaling	0.049088	Signaling pathway	-1.61113	2.55933e-28	-4.91698	0.00171367
1090	PKD1	polycystin 1, transient receptor potential channel interacting	ENSG00000008710	['Pkd1']	GO:0007267	cell-cell signaling	0.049088	Signaling pathway	-1.40711	1.9106e-30	-1.17631	0.0113423
1091	ADRA1B	adrenoceptor alpha 1B	ENSG00000170214	['Adra1b']	GO:0007267	cell-cell signaling	0.049088	Signaling pathway	-1.74821	2.39204e-07	-1.8478	0.0304235
1092	SCN2B	sodium voltage-gated channel beta subunit 2	ENSG00000149575	['Scn2b']	GO:0007267	cell-cell signaling	0.049088	Signaling pathway	-1.48237	1.29757e-09	-1.79065	0.00010545
1093	CDH2	cadherin 2	ENSG00000170558	['Cdh2']	GO:0007267	cell-cell signaling	0.049088	Signaling pathway	-1.23829	3.13959e-05	-1.57927	0.0163302
1094	ADRB1	adrenoceptor beta 1	ENSG00000043591	['Adrb1']	GO:0007267	cell-cell signaling	0.049088	Signaling pathway	-2.43008	1.57723e-12	-1.18606	0.000943746
1095	MYOC	myocilin	ENSG00000034971	['Myoc']	GO:0007267	cell-cell signaling	0.049088	Signaling pathway	-1.49564	0.019133	-2.96838	0.00146627
1096	KCNB1	potassium voltage-gated channel subfamily B member 1	ENSG00000158445	['Kcnb1']	GO:0007267	cell-cell signaling	0.049088	Signaling pathway	-1.195	3.00601e-06	-2.14061	0.00273586
1097	VIPR2	vasoactive intestinal peptide receptor 2	ENSG00000106018	['Vipr2']	GO:0007267	cell-cell signaling	0.049088	Signaling pathway	-1.64636	5.2229e-06	-1.79101	0.00880472
1098	SEMA3B	semaphorin 3B	ENSG00000012171	['Sema3b']	GO:0007267	cell-cell signaling	0.049088	Signaling pathway	-2.08013	6.1204e-10	-2.31788	3.16e-05
1099	AR	androgen receptor	ENSG00000169083	['Ar']	GO:0007267	cell-cell signaling	0.049088	Signaling pathway	-1.92486	2.21799e-16	-1.41859	0.00574854
1100	DACT1	dishevelled binding antagonist of beta catenin 1	ENSG00000165617	['Dact1']	GO:0007267	cell-cell signaling	0.049088	Signaling pathway	-1.31371	8.5015e-11	-1.34749	0.000492737
1101	IGFBP6	insulin like growth factor binding protein 6	ENSG00000167779	['Igfbp6']	GO:0007267	cell-cell signaling	0.049088	Signaling pathway	-1.10185	0.00200515	-2.19453	4.08e-06
1102	WNK2	WNK lysine deficient protein kinase 2	ENSG00000165238	['Wnk2']	GO:0007267	cell-cell signaling	0.049088	Signaling pathway	-2.66341	2.42768e-21	-1.31585	5.15e-05
1103	WNT2B	Wnt family member 2B	ENSG00000134245	['Wnt2b']	GO:0007267	cell-cell signaling	0.049088	Signaling pathway	-1.71704	3.06262e-20	-1.74544	0.0116632
1104	AGTR1	angiotensin II receptor type 1	ENSG00000144891	['Agtr1a']	GO:0007267	cell-cell signaling	0.049088	Signaling pathway	-1.03337	0.00779032	-1.84648	0.00393896
1105	C1QTNF3	C1q and TNF related 3	ENSG00000082196	['C1qtnf3']	GO:0007267	cell-cell signaling	0.049088	Signaling pathway	-1.13662	0.0050726	-1.3606	0.0470705
1106	OPHN1	oligophrenin 1	ENSG00000079482	['Ophn1']	GO:0007267	cell-cell signaling	0.049088	Signaling pathway	-1.3294	1.27882e-34	-1.50539	0.0113822
1107	PPP1R9A	protein phosphatase 1 regulatory subunit 9A	ENSG00000158528	['Ppp1r9a']	GO:0007267	cell-cell signaling	0.049088	Signaling pathway	-1.34105	6.70054e-06	-1.37587	0.0315389
1108	ACVR2B	activin A receptor type 2B	ENSG00000114739	['Acvr2b']	GO:0007267	cell-cell signaling	0.049088	Signaling pathway	-1.10756	1.14422e-16	-1.22533	0.000109679
1109	CHRDL1	chordin like 1	ENSG00000101938	['Chrdl1']	GO:0007267	cell-cell signaling	0.049088	Signaling pathway	-1.40812	4.51018e-05	-2.23896	0.00178427
1110	SFRP4	secreted frizzled related protein 4	ENSG00000106483	['Sfrp4']	GO:0007267	cell-cell signaling	0.049088	Signaling pathway	-1.69304	0.0112311	-2.5775	0.0080809
1111	APBA1	amyloid beta precursor protein binding family A member 1	ENSG00000107282	['Apba1']	GO:0007267	cell-cell signaling	0.049088	Signaling pathway	-1.32782	2.0113e-14	-1.40609	0.000155106
1112	BMP3	bone morphogenetic protein 3	ENSG00000152785	['Bmp3']	GO:0007267	cell-cell signaling	0.049088	Signaling pathway	-3.14045	3.17353e-15	-1.73608	8.1e-05
1113	CCN5	cellular communication network factor 5	ENSG00000064205	['Ccn5']	GO:0007267	cell-cell signaling	0.049088	Signaling pathway	-1.74501	0.000851358	-1.37935	0.0178569
1114	CNTNAP4	contactin associated protein family member 4	ENSG00000152910	['Cntnap4']	GO:0007267	cell-cell signaling	0.049088	Signaling pathway	-1.02076	0.0233946	-4.21723	0.0247492
1115	CPZ	carboxypeptidase Z	ENSG00000109625	['Cpz']	GO:0007267	cell-cell signaling	0.049088	Signaling pathway	-1.38467	0.000264058	-4.13804	6.92e-08
1116	CTNND2	catenin delta 2	ENSG00000169862	['Ctnnd2']	GO:0007267	cell-cell signaling	0.049088	Signaling pathway	-1.65226	0.000589439	-1.11986	0.000246158
1117	CUX2	cut like homeobox 2	ENSG00000111249	['Cux2']	GO:0007267	cell-cell signaling	0.049088	Signaling pathway	-1.90352	0.00753368	-1.63292	0.0264063
1118	DCC	DCC netrin 1 receptor	ENSG00000187323	['Dcc']	GO:0007267	cell-cell signaling	0.049088	Signaling pathway	-2.58532	2.86343e-06	-3.46139	0.0118562
1119	FADS1	fatty acid desaturase 1	ENSG00000149485	['Fads1']	GO:0007267	cell-cell signaling	0.049088	Signaling pathway	-2.38022	0.00012227	-1.06551	0.0399187
1120	FGF17	fibroblast growth factor 17	ENSG00000158815	['Fgf17']	GO:0007267	cell-cell signaling	0.049088	Signaling pathway	-1.92959	3.90659e-06	-1.55886	0.0498583
1121	FRZB	frizzled related protein	ENSG00000162998	['Frzb']	GO:0007267	cell-cell signaling	0.049088	Signaling pathway	-1.15762	0.000591079	-2.49312	0.000202886
1122	GPR27	G protein-coupled receptor 27	ENSG00000170837	['Gpr27']	GO:0007267	cell-cell signaling	0.049088	Signaling pathway	-1.0338	1.99299e-08	-1.27801	0.0466099
1123	INSYN1	inhibitory synaptic factor 1	ENSG00000205363	['Insyn1']	GO:0007267	cell-cell signaling	0.049088	Signaling pathway	-1.60613	5.42502e-09	-1.4358	0.0059795
1124	KLF15	Kruppel like factor 15	ENSG00000163884	['Klf15']	GO:0007267	cell-cell signaling	0.049088	Signaling pathway	-1.6397	6.05135e-08	-1.21769	0.00120966
1125	LGI1	leucine rich glioma inactivated 1	ENSG00000108231	['Lgi1']	GO:0007267	cell-cell signaling	0.049088	Signaling pathway	-1.609	5.51059e-05	-3.0514	0.000172249
1126	LGR5	leucine rich repeat containing G protein-coupled receptor 5	ENSG00000139292	['Lgr5']	GO:0007267	cell-cell signaling	0.049088	Signaling pathway	-1.49696	0.000127276	-1.6725	0.048635
1127	LTBP4	latent transforming growth factor beta binding protein 4	ENSG00000090006	['Ltbp4']	GO:0007267	cell-cell signaling	0.049088	Signaling pathway	-1.23896	1.67698e-12	-1.26727	0.00749591
1128	OTOF	otoferlin	ENSG00000115155	['Otof']	GO:0007267	cell-cell signaling	0.049088	Signaling pathway	-1.39448	0.000296399	-2.15501	0.00789488
1129	PTN	pleiotrophin	ENSG00000105894	['Ptn']	GO:0007267	cell-cell signaling	0.049088	Signaling pathway	-1.11961	0.00125148	-1.07863	0.0181291
1130	RAB3B	RAB3B, member RAS oncogene family	ENSG00000169213	['Rab3b']	GO:0007267	cell-cell signaling	0.049088	Signaling pathway	-4.06079	3.90119e-40	-2.50626	1.66e-06
1131	SHISA2	shisa family member 2	ENSG00000180730	['Shisa2']	GO:0007267	cell-cell signaling	0.049088	Signaling pathway	-1.01072	0.0115925	-1.66373	0.00487337
1132	SLC1A2	solute carrier family 1 member 2	ENSG00000110436	['Slc1a2']	GO:0007267	cell-cell signaling	0.049088	Signaling pathway	-2.23995	3.71501e-12	-2.26006	0.00656539
1133	SLC6A4	solute carrier family 6 member 4	ENSG00000108576	['Slc6a4']	GO:0007267	cell-cell signaling	0.049088	Signaling pathway	-1.35614	0.0009449	-1.65848	0.00774185
1134	TMEM35A	transmembrane protein 35A	ENSG00000126950	['Tmem35a']	GO:0007267	cell-cell signaling	0.049088	Signaling pathway	-1.54299	2.77307e-06	-1.76559	0.00164106
1135	TRHDE	thyrotropin releasing hormone degrading enzyme	ENSG00000072657	['Trhde']	GO:0007267	cell-cell signaling	0.049088	Signaling pathway	-1.39057	1.26985e-05	-2.30552	0.0292398
1136	UNC13C	unc-13 homolog C	ENSG00000137766	['Unc13c']	GO:0007267	cell-cell signaling	0.049088	Signaling pathway	-1.57399	0.000172293	-1.67121	0.0455713
1137	AGT	angiotensinogen	ENSG00000135744	['Agt']	GO:0007399	nervous system development	0.00781204	Cell/tissue process	-1.55154	0.00300615	-1.37891	0.0362323
1138	ATP1A2	ATPase Na+/K+ transporting subunit alpha 2	ENSG00000018625	['Atp1a2']	GO:0007399	nervous system development	0.00781204	Cell/tissue process	-1.71663	1.27967e-07	-1.4587	0.0209867
1139	ATP2B2	ATPase plasma membrane Ca2+ transporting 2	ENSG00000157087	['Atp2b2']	GO:0007399	nervous system development	0.00781204	Cell/tissue process	-1.61263	2.49034e-09	-1.79791	0.00337373
1140	CAMK2A	calcium/calmodulin dependent protein kinase II alpha	ENSG00000070808	['Camk2a']	GO:0007399	nervous system development	0.00781204	Cell/tissue process	-1.21939	3.99422e-06	-2.53964	0.00158709
1141	CAMK2B	calcium/calmodulin dependent protein kinase II beta	ENSG00000058404	['Camk2b']	GO:0007399	nervous system development	0.00781204	Cell/tissue process	-1.82273	8.42644e-10	-1.27659	0.0451425
1142	DMD	dystrophin	ENSG00000198947	['Dmd']	GO:0007399	nervous system development	0.00781204	Cell/tissue process	-1.02845	8.38915e-11	-1.73885	9.95e-05
1143	EGF	epidermal growth factor	ENSG00000138798	['Egf']	GO:0007399	nervous system development	0.00781204	Cell/tissue process	-2.10691	1.72717e-14	-1.36339	0.0345471
1144	GRIN2A	glutamate ionotropic receptor NMDA type subunit 2A	ENSG00000183454	['Grin2a']	GO:0007399	nervous system development	0.00781204	Cell/tissue process	-1.89003	2.93892e-09	-3.28003	0.0492056
1145	GRIN2B	glutamate ionotropic receptor NMDA type subunit 2B	ENSG00000273079	['Grin2b']	GO:0007399	nervous system development	0.00781204	Cell/tissue process	-1.37448	1.15502e-05	-2.90388	0.0143246
1146	GRIN3A	glutamate ionotropic receptor NMDA type subunit 3A	ENSG00000198785	['Grin3a']	GO:0007399	nervous system development	0.00781204	Cell/tissue process	-1.61113	2.55933e-28	-4.91698	0.00171367
1147	PKD1	polycystin 1, transient receptor potential channel interacting	ENSG00000008710	['Pkd1']	GO:0007399	nervous system development	0.00781204	Cell/tissue process	-1.40711	1.9106e-30	-1.17631	0.0113423
1148	GSN	gelsolin	ENSG00000148180	['Gsn']	GO:0007399	nervous system development	0.00781204	Cell/tissue process	-1.01401	3.54519e-07	-1.19719	0.000883166
1149	SCN2B	sodium voltage-gated channel beta subunit 2	ENSG00000149575	['Scn2b']	GO:0007399	nervous system development	0.00781204	Cell/tissue process	-1.48237	1.29757e-09	-1.79065	0.00010545
1150	CDH2	cadherin 2	ENSG00000170558	['Cdh2']	GO:0007399	nervous system development	0.00781204	Cell/tissue process	-1.23829	3.13959e-05	-1.57927	0.0163302
1151	CDH4	cadherin 4	ENSG00000179242	['Cdh4']	GO:0007399	nervous system development	0.00781204	Cell/tissue process	-2.2378	1.00573e-08	-3.18684	1.35e-05
1152	FAT3	FAT atypical cadherin 3	ENSG00000165323	['Fat3']	GO:0007399	nervous system development	0.00781204	Cell/tissue process	-1.47581	0.000239163	-2.50195	0.00250347
1153	PCDH10	protocadherin 10	ENSG00000138650	['Pcdh10']	GO:0007399	nervous system development	0.00781204	Cell/tissue process	-1.42086	0.000151159	-2.44011	0.00566807
1154	SRGAP2	SLIT-ROBO Rho GTPase activating protein 2	ENSG00000266028	['Srgap2']	GO:0007399	nervous system development	0.00781204	Cell/tissue process	-1.08575	3.42829e-12	-1.28758	8.62e-07
1155	MYOC	myocilin	ENSG00000034971	['Myoc']	GO:0007399	nervous system development	0.00781204	Cell/tissue process	-1.49564	0.019133	-2.96838	0.00146627
1156	NDNF	neuron derived neurotrophic factor	ENSG00000173376	['Ndnf']	GO:0007399	nervous system development	0.00781204	Cell/tissue process	-1.49569	4.37507e-12	-2.06974	0.00688636
1157	VIT	vitrin	ENSG00000205221	['Vit']	GO:0007399	nervous system development	0.00781204	Cell/tissue process	-1.09503	0.000208602	-1.7303	0.000513664
1158	FRMD7	FERM domain containing 7	ENSG00000165694	['Frmd7']	GO:0007399	nervous system development	0.00781204	Cell/tissue process	-1.63531	0.000117153	-1.86803	0.0219721
1159	ERBB4	erb-b2 receptor tyrosine kinase 4	ENSG00000178568	['Erbb4']	GO:0007399	nervous system development	0.00781204	Cell/tissue process	-1.91234	1.54017e-06	-2.00697	0.0075764
1160	SEMA3B	semaphorin 3B	ENSG00000012171	['Sema3b']	GO:0007399	nervous system development	0.00781204	Cell/tissue process	-2.08013	6.1204e-10	-2.31788	3.16e-05
1161	SEMA3D	semaphorin 3D	ENSG00000153993	['Sema3d']	GO:0007399	nervous system development	0.00781204	Cell/tissue process	-1.83467	2.79058e-18	-2.77441	0.000796141
1162	SEMA6C	semaphorin 6C	ENSG00000143434	['Sema6c']	GO:0007399	nervous system development	0.00781204	Cell/tissue process	-1.20938	6.25554e-23	-2.02559	3.66e-05
1163	SOX8	SRY-box transcription factor 8	ENSG00000005513	['Sox8']	GO:0007399	nervous system development	0.00781204	Cell/tissue process	-1.23885	0.00149653	-2.1386	0.00132606
1164	DACT1	dishevelled binding antagonist of beta catenin 1	ENSG00000165617	['Dact1']	GO:0007399	nervous system development	0.00781204	Cell/tissue process	-1.31371	8.5015e-11	-1.34749	0.000492737
1165	TENM1	teneurin transmembrane protein 1	ENSG00000009694	['Tenm1']	GO:0007399	nervous system development	0.00781204	Cell/tissue process	-1.24922	3.10743e-08	-2.67515	0.000556412
1166	WNT2B	Wnt family member 2B	ENSG00000134245	['Wnt2b']	GO:0007399	nervous system development	0.00781204	Cell/tissue process	-1.71704	3.06262e-20	-1.74544	0.0116632
1167	ARHGAP44	Rho GTPase activating protein 44	ENSG00000006740	['Arhgap44']	GO:0007399	nervous system development	0.00781204	Cell/tissue process	-1.11642	3.01532e-13	-1.71254	0.00628683
1168	ARHGEF25	Rho guanine nucleotide exchange factor 25	ENSG00000240771	['Arhgef25']	GO:0007399	nervous system development	0.00781204	Cell/tissue process	-1.05331	2.80635e-13	-1.58301	0.00653318
1169	NYAP1	neuronal tyrosine phosphorylated phosphoinositide-3-kinase adaptor 1	ENSG00000166924	['Nyap1']	GO:0007399	nervous system development	0.00781204	Cell/tissue process	-1.38144	1.24597e-12	-1.95375	0.000504294
1170	OPHN1	oligophrenin 1	ENSG00000079482	['Ophn1']	GO:0007399	nervous system development	0.00781204	Cell/tissue process	-1.3294	1.27882e-34	-1.50539	0.0113822
1171	PPP1R9A	protein phosphatase 1 regulatory subunit 9A	ENSG00000158528	['Ppp1r9a']	GO:0007399	nervous system development	0.00781204	Cell/tissue process	-1.34105	6.70054e-06	-1.37587	0.0315389
1172	BMP5	bone morphogenetic protein 5	ENSG00000112175	['Bmp5']	GO:0007399	nervous system development	0.00781204	Cell/tissue process	-2.29492	9.33421e-05	-2.0704	0.0216786
1173	CHRDL1	chordin like 1	ENSG00000101938	['Chrdl1']	GO:0007399	nervous system development	0.00781204	Cell/tissue process	-1.40812	4.51018e-05	-2.23896	0.00178427
1174	APBA1	amyloid beta precursor protein binding family A member 1	ENSG00000107282	['Apba1']	GO:0007399	nervous system development	0.00781204	Cell/tissue process	-1.32782	2.0113e-14	-1.40609	0.000155106
1175	CTNND2	catenin delta 2	ENSG00000169862	['Ctnnd2']	GO:0007399	nervous system development	0.00781204	Cell/tissue process	-1.65226	0.000589439	-1.11986	0.000246158
1176	CUX2	cut like homeobox 2	ENSG00000111249	['Cux2']	GO:0007399	nervous system development	0.00781204	Cell/tissue process	-1.90352	0.00753368	-1.63292	0.0264063
1177	DCC	DCC netrin 1 receptor	ENSG00000187323	['Dcc']	GO:0007399	nervous system development	0.00781204	Cell/tissue process	-2.58532	2.86343e-06	-3.46139	0.0118562
1178	FGF17	fibroblast growth factor 17	ENSG00000158815	['Fgf17']	GO:0007399	nervous system development	0.00781204	Cell/tissue process	-1.92959	3.90659e-06	-1.55886	0.0498583
1179	KLF15	Kruppel like factor 15	ENSG00000163884	['Klf15']	GO:0007399	nervous system development	0.00781204	Cell/tissue process	-1.6397	6.05135e-08	-1.21769	0.00120966
1180	LGI1	leucine rich glioma inactivated 1	ENSG00000108231	['Lgi1']	GO:0007399	nervous system development	0.00781204	Cell/tissue process	-1.609	5.51059e-05	-3.0514	0.000172249
1181	PTN	pleiotrophin	ENSG00000105894	['Ptn']	GO:0007399	nervous system development	0.00781204	Cell/tissue process	-1.11961	0.00125148	-1.07863	0.0181291
1182	SLC1A2	solute carrier family 1 member 2	ENSG00000110436	['Slc1a2']	GO:0007399	nervous system development	0.00781204	Cell/tissue process	-2.23995	3.71501e-12	-2.26006	0.00656539
1183	SLC6A4	solute carrier family 6 member 4	ENSG00000108576	['Slc6a4']	GO:0007399	nervous system development	0.00781204	Cell/tissue process	-1.35614	0.0009449	-1.65848	0.00774185
1184	ADAM22	ADAM metallopeptidase domain 22	ENSG00000008277	['Adam22']	GO:0007399	nervous system development	0.00781204	Cell/tissue process	-1.43984	3.98019e-16	-1.93567	0.00103614
1185	ASPA	aspartoacylase	ENSG00000108381	['Aspa']	GO:0007399	nervous system development	0.00781204	Cell/tissue process	-1.00872	1.90171e-09	-1.25152	0.0321186
1186	ATOH8	atonal bHLH transcription factor 8	ENSG00000168874	['Atoh8']	GO:0007399	nervous system development	0.00781204	Cell/tissue process	-1.3987	7.89509e-09	-1.34736	0.044946
1187	CLDN5	claudin 5	ENSG00000184113	['Cldn5']	GO:0007399	nervous system development	0.00781204	Cell/tissue process	-1.13494	9.70236e-07	-1.16679	0.0437308
1188	COBL	cordon-bleu WH2 repeat protein	ENSG00000106078	['Cobl']	GO:0007399	nervous system development	0.00781204	Cell/tissue process	-1.45602	1.73577e-20	-1.66722	0.000235005
1189	DNAH11	dynein axonemal heavy chain 11	ENSG00000105877	['Dnah11']	GO:0007399	nervous system development	0.00781204	Cell/tissue process	-2.18813	3.82841e-20	-2.98767	0.0309488
1190	EYA1	EYA transcriptional coactivator and phosphatase 1	ENSG00000104313	['Eya1']	GO:0007399	nervous system development	0.00781204	Cell/tissue process	-2.16907	0.000331089	-1.61502	0.00151877
1191	FLRT1	fibronectin leucine rich transmembrane protein 1	ENSG00000126500	['Flrt1']	GO:0007399	nervous system development	0.00781204	Cell/tissue process	-1.48772	1.76219e-09	-1.19885	0.015427
1192	GAL3ST1	galactose-3-O-sulfotransferase 1	ENSG00000128242	['Gal3st1']	GO:0007399	nervous system development	0.00781204	Cell/tissue process	-2.10419	4.16424e-09	-1.46521	0.00198789
1193	GFRA1	GDNF family receptor alpha 1	ENSG00000151892	['Gfra1']	GO:0007399	nervous system development	0.00781204	Cell/tissue process	-1.85146	9.71625e-21	-1.12892	0.0283974
1194	HDAC11	histone deacetylase 11	ENSG00000163517	['Hdac11']	GO:0007399	nervous system development	0.00781204	Cell/tissue process	-1.15106	4.8991e-24	-1.33942	0.000562104
1195	HMGCS2	3-hydroxy-3-methylglutaryl-CoA synthase 2	ENSG00000134240	['Hmgcs2']	GO:0007399	nervous system development	0.00781204	Cell/tissue process	-2.25595	7.78662e-05	-1.65661	0.046495
1196	ISLR2	immunoglobulin superfamily containing leucine rich repeat 2	ENSG00000167178	['Islr2']	GO:0007399	nervous system development	0.00781204	Cell/tissue process	-2.00263	1.78205e-12	-1.70921	0.0312036
1197	LINGO2	leucine rich repeat and Ig domain containing 2	ENSG00000174482	['Lingo2']	GO:0007399	nervous system development	0.00781204	Cell/tissue process	-1.14299	0.00843118	-4.31625	0.0339135
1198	LRRTM3	leucine rich repeat transmembrane neuronal 3	ENSG00000198739	['Lrrtm3']	GO:0007399	nervous system development	0.00781204	Cell/tissue process	-1.78039	0.000654881	-2.49821	0.0394178
1199	MDGA1	MAM domain containing glycosylphosphatidylinositol anchor 1	ENSG00000112139	['Mdga1']	GO:0007399	nervous system development	0.00781204	Cell/tissue process	-1.7953	1.43296e-07	-1.48303	0.000321902
1200	NOVA1	NOVA alternative splicing regulator 1	ENSG00000139910	['Nova1']	GO:0007399	nervous system development	0.00781204	Cell/tissue process	-1.12626	4.92882e-07	-1.58191	0.00647885
1201	NTN5	netrin 5	ENSG00000142233	['Ntn5']	GO:0007399	nervous system development	0.00781204	Cell/tissue process	-1.92325	2.11012e-08	-2.66728	0.000443507
1202	OPCML	opioid binding protein/cell adhesion molecule like	ENSG00000183715	['Opcml']	GO:0007399	nervous system development	0.00781204	Cell/tissue process	-1.40539	2.80374e-05	-2.20029	0.000848311
1203	OSTN	osteocrin	ENSG00000188729	['Ostn']	GO:0007399	nervous system development	0.00781204	Cell/tissue process	-2.22815	0.000869674	-2.24449	0.00421313
1204	PALM	paralemmin	ENSG00000099864	['Palm']	GO:0007399	nervous system development	0.00781204	Cell/tissue process	-1.17037	4.20473e-10	-1.21377	0.0146923
1205	RBFOX1	RNA binding fox-1 homolog 1	ENSG00000078328	['Rbfox1']	GO:0007399	nervous system development	0.00781204	Cell/tissue process	-1.34181	0.00557706	-2.16674	0.0040639
1206	RTN4RL1	reticulon 4 receptor like 1	ENSG00000185924	['Rtn4rl1']	GO:0007399	nervous system development	0.00781204	Cell/tissue process	-1.29952	1.42372e-15	-1.22363	0.000221587
1207	SSPOP	SCO-spondin, pseudogene	ENSG00000197558	['Sspo']	GO:0007399	nervous system development	0.00781204	Cell/tissue process	-1.31332	4.85905e-08	-2.22696	0.000262502
1208	SYPL2	synaptophysin like 2	ENSG00000143028	['Sypl2']	GO:0007399	nervous system development	0.00781204	Cell/tissue process	-1.93259	0.00113129	-2.85605	0.00015005
1209	TBC1D24	TBC1 domain family member 24	ENSG00000162065	['Tbc1d24']	GO:0007399	nervous system development	0.00781204	Cell/tissue process	-1.06217	7.69198e-16	-1.50009	3.95e-05
1210	TPPP	tubulin polymerization promoting protein	ENSG00000171368	['Tppp']	GO:0007399	nervous system development	0.00781204	Cell/tissue process	-2.50329	2.3371e-24	-1.47646	0.0487638
1211	UNC5C	unc-5 netrin receptor C	ENSG00000182168	['Unc5c']	GO:0007399	nervous system development	0.00781204	Cell/tissue process	-1.39558	2.85616e-05	-1.69612	0.0144874
1212	ZBTB16	zinc finger and BTB domain containing 16	ENSG00000109906	['Zbtb16']	GO:0007399	nervous system development	0.00781204	Cell/tissue process	-2.00223	2.55226e-08	-1.66794	0.0327336
1213	AGT	angiotensinogen	ENSG00000135744	['Agt']	GO:0003073	regulation of systemic arterial blood pressure	0.00900376	Cell/tissue process	-1.55154	0.00300615	-1.37891	0.0362323
1214	ADRA1B	adrenoceptor alpha 1B	ENSG00000170214	['Adra1b']	GO:0003073	regulation of systemic arterial blood pressure	0.00900376	Cell/tissue process	-1.74821	2.39204e-07	-1.8478	0.0304235
1215	ADRB1	adrenoceptor beta 1	ENSG00000043591	['Adrb1']	GO:0003073	regulation of systemic arterial blood pressure	0.00900376	Cell/tissue process	-2.43008	1.57723e-12	-1.18606	0.000943746
1216	CORO2B	coronin 2B	ENSG00000103647	['Coro2b']	GO:0003073	regulation of systemic arterial blood pressure	0.00900376	Cell/tissue process	-1.06164	2.22951e-08	-1.7635	5.76e-06
1217	AR	androgen receptor	ENSG00000169083	['Ar']	GO:0003073	regulation of systemic arterial blood pressure	0.00900376	Cell/tissue process	-1.92486	2.21799e-16	-1.41859	0.00574854
1218	AGTR1	angiotensin II receptor type 1	ENSG00000144891	['Agtr1a']	GO:0003073	regulation of systemic arterial blood pressure	0.00900376	Cell/tissue process	-1.03337	0.00779032	-1.84648	0.00393896
1219	NCALD	neurocalcin delta	ENSG00000104490	['Ncald']	GO:0003073	regulation of systemic arterial blood pressure	0.00900376	Cell/tissue process	-1.22	0.000506072	-1.51613	0.00113525
1220	ADAMTS16	ADAM metallopeptidase with thrombospondin type 1 motif 16	ENSG00000145536	['Adamts16']	GO:0003073	regulation of systemic arterial blood pressure	0.00900376	Cell/tissue process	-3.35328	7.8779e-14	-2.50445	0.00949177
1221	AGT	angiotensinogen	ENSG00000135744	['Agt']	GO:0006810	transport	0.030544	Ion transport	-1.55154	0.00300615	-1.37891	0.0362323
1222	ATP1A2	ATPase Na+/K+ transporting subunit alpha 2	ENSG00000018625	['Atp1a2']	GO:0006810	transport	0.030544	Ion transport	-1.71663	1.27967e-07	-1.4587	0.0209867
1223	ATP2B2	ATPase plasma membrane Ca2+ transporting 2	ENSG00000157087	['Atp2b2']	GO:0006810	transport	0.030544	Ion transport	-1.61263	2.49034e-09	-1.79791	0.00337373
1224	ATP2B3	ATPase plasma membrane Ca2+ transporting 3	ENSG00000067842	['Atp2b3']	GO:0006810	transport	0.030544	Ion transport	-1.68583	0.000188518	-2.61489	0.000465712
1225	CACNA1S	calcium voltage-gated channel subunit alpha1 S	ENSG00000081248	['Cacna1s']	GO:0006810	transport	0.030544	Ion transport	-1.80905	0.0240113	-1.85477	0.0161315
1226	CACNA2D1	calcium voltage-gated channel auxiliary subunit alpha2delta 1	ENSG00000153956	['Cacna2d1']	GO:0006810	transport	0.030544	Ion transport	-1.36009	1.13629e-50	-1.76634	0.00620104
1227	CAMK2B	calcium/calmodulin dependent protein kinase II beta	ENSG00000058404	['Camk2b']	GO:0006810	transport	0.030544	Ion transport	-1.82273	8.42644e-10	-1.27659	0.0451425
1228	DMD	dystrophin	ENSG00000198947	['Dmd']	GO:0006810	transport	0.030544	Ion transport	-1.02845	8.38915e-11	-1.73885	9.95e-05
1229	EGF	epidermal growth factor	ENSG00000138798	['Egf']	GO:0006810	transport	0.030544	Ion transport	-2.10691	1.72717e-14	-1.36339	0.0345471
1230	GRIN2A	glutamate ionotropic receptor NMDA type subunit 2A	ENSG00000183454	['Grin2a']	GO:0006810	transport	0.030544	Ion transport	-1.89003	2.93892e-09	-3.28003	0.0492056
1231	GRIN2B	glutamate ionotropic receptor NMDA type subunit 2B	ENSG00000273079	['Grin2b']	GO:0006810	transport	0.030544	Ion transport	-1.37448	1.15502e-05	-2.90388	0.0143246
1232	GRIN3A	glutamate ionotropic receptor NMDA type subunit 3A	ENSG00000198785	['Grin3a']	GO:0006810	transport	0.030544	Ion transport	-1.61113	2.55933e-28	-4.91698	0.00171367
1233	PKD1	polycystin 1, transient receptor potential channel interacting	ENSG00000008710	['Pkd1']	GO:0006810	transport	0.030544	Ion transport	-1.40711	1.9106e-30	-1.17631	0.0113423
1234	PLCZ1	phospholipase C zeta 1	ENSG00000139151	['Plcz1']	GO:0006810	transport	0.030544	Ion transport	-1.94065	3.97146e-10	-3.59891	0.0338762
1235	TRDN	triadin	ENSG00000186439	['Trdn']	GO:0006810	transport	0.030544	Ion transport	-3.51526	1.28372e-06	-1.63133	0.0185474
1236	TRPC1	transient receptor potential cation channel subfamily C member 1	ENSG00000144935	['Trpc1']	GO:0006810	transport	0.030544	Ion transport	-1.25312	4.74388e-31	-1.35293	0.00717459
1237	TRPM3	transient receptor potential cation channel subfamily M member 3	ENSG00000083067	['Trpm3']	GO:0006810	transport	0.030544	Ion transport	-1.37904	1.00044e-05	-2.72324	3.84e-05
1238	GSN	gelsolin	ENSG00000148180	['Gsn']	GO:0006810	transport	0.030544	Ion transport	-1.01401	3.54519e-07	-1.19719	0.000883166
1239	MYOM1	myomesin 1	ENSG00000101605	['Myom1']	GO:0006810	transport	0.030544	Ion transport	-1.00847	3.91032e-05	-1.18429	0.0442275
1240	SCN2B	sodium voltage-gated channel beta subunit 2	ENSG00000149575	['Scn2b']	GO:0006810	transport	0.030544	Ion transport	-1.48237	1.29757e-09	-1.79065	0.00010545
1241	SCN4A	sodium voltage-gated channel alpha subunit 4	ENSG00000007314	['Scn4a']	GO:0006810	transport	0.030544	Ion transport	-1.53598	9.12834e-05	-1.91199	0.0288137
1242	CDH2	cadherin 2	ENSG00000170558	['Cdh2']	GO:0006810	transport	0.030544	Ion transport	-1.23829	3.13959e-05	-1.57927	0.0163302
1243	RAPGEF3	Rap guanine nucleotide exchange factor 3	ENSG00000079337	['Rapgef3']	GO:0006810	transport	0.030544	Ion transport	-1.1059	4.19888e-09	-1.03479	0.00221203
1244	GRIA4	glutamate ionotropic receptor AMPA type subunit 4	ENSG00000152578	['Gria4']	GO:0006810	transport	0.030544	Ion transport	-1.77003	7.5197e-13	-2.20016	0.000566005
1245	KCNB1	potassium voltage-gated channel subfamily B member 1	ENSG00000158445	['Kcnb1']	GO:0006810	transport	0.030544	Ion transport	-1.195	3.00601e-06	-2.14061	0.00273586
1246	ERBB4	erb-b2 receptor tyrosine kinase 4	ENSG00000178568	['Erbb4']	GO:0006810	transport	0.030544	Ion transport	-1.91234	1.54017e-06	-2.00697	0.0075764
1247	ATP1A4	ATPase Na+/K+ transporting subunit alpha 4	ENSG00000132681	['Atp1a4']	GO:0006810	transport	0.030544	Ion transport	-1.1895	0.0383792	-4.03049	0.00141551
1248	AGTR1	angiotensin II receptor type 1	ENSG00000144891	['Agtr1a']	GO:0006810	transport	0.030544	Ion transport	-1.03337	0.00779032	-1.84648	0.00393896
1249	CHP2	calcineurin like EF-hand protein 2	ENSG00000166869	['Chp2']	GO:0006810	transport	0.030544	Ion transport	-2.00297	3.05743e-10	-1.04774	0.0333525
1250	NCALD	neurocalcin delta	ENSG00000104490	['Ncald']	GO:0006810	transport	0.030544	Ion transport	-1.22	0.000506072	-1.51613	0.00113525
1251	OPHN1	oligophrenin 1	ENSG00000079482	['Ophn1']	GO:0006810	transport	0.030544	Ion transport	-1.3294	1.27882e-34	-1.50539	0.0113822
1252	ACVR2B	activin A receptor type 2B	ENSG00000114739	['Acvr2b']	GO:0006810	transport	0.030544	Ion transport	-1.10756	1.14422e-16	-1.22533	0.000109679
1253	APBA1	amyloid beta precursor protein binding family A member 1	ENSG00000107282	['Apba1']	GO:0006810	transport	0.030544	Ion transport	-1.32782	2.0113e-14	-1.40609	0.000155106
1254	GPR27	G protein-coupled receptor 27	ENSG00000170837	['Gpr27']	GO:0006810	transport	0.030544	Ion transport	-1.0338	1.99299e-08	-1.27801	0.0466099
1255	OTOF	otoferlin	ENSG00000115155	['Otof']	GO:0006810	transport	0.030544	Ion transport	-1.39448	0.000296399	-2.15501	0.00789488
1256	RAB3B	RAB3B, member RAS oncogene family	ENSG00000169213	['Rab3b']	GO:0006810	transport	0.030544	Ion transport	-4.06079	3.90119e-40	-2.50626	1.66e-06
1257	SLC1A2	solute carrier family 1 member 2	ENSG00000110436	['Slc1a2']	GO:0006810	transport	0.030544	Ion transport	-2.23995	3.71501e-12	-2.26006	0.00656539
1258	SLC6A4	solute carrier family 6 member 4	ENSG00000108576	['Slc6a4']	GO:0006810	transport	0.030544	Ion transport	-1.35614	0.0009449	-1.65848	0.00774185
1259	UNC13C	unc-13 homolog C	ENSG00000137766	['Unc13c']	GO:0006810	transport	0.030544	Ion transport	-1.57399	0.000172293	-1.67121	0.0455713
1260	OSTN	osteocrin	ENSG00000188729	['Ostn']	GO:0006810	transport	0.030544	Ion transport	-2.22815	0.000869674	-2.24449	0.00421313
1261	ABCA4	ATP binding cassette subfamily A member 4	ENSG00000198691	['Abca4']	GO:0006810	transport	0.030544	Ion transport	-1.01079	0.00190196	-1.5994	0.0109316
1262	ABCA5	ATP binding cassette subfamily A member 5	ENSG00000154265	['Abca5']	GO:0006810	transport	0.030544	Ion transport	-1.0392	3.2401e-17	-1.99143	2.02e-07
1263	ABCA9	ATP binding cassette subfamily A member 9	ENSG00000154258	['Abca9']	GO:0006810	transport	0.030544	Ion transport	-1.25682	4.58141e-06	-1.7153	0.00162216
1264	AQP4	aquaporin 4	ENSG00000171885	['Aqp4']	GO:0006810	transport	0.030544	Ion transport	-1.87869	0.00201934	-2.4454	0.00145132
1265	AQP7	aquaporin 7	ENSG00000165269	['Aqp7']	GO:0006810	transport	0.030544	Ion transport	-1.72947	1.94429e-05	-2.33048	9.3e-06
1266	CES1	carboxylesterase 1	ENSG00000198848	['Ces1d']	GO:0006810	transport	0.030544	Ion transport	-1.93252	2.20316e-06	-1.914	0.00653318
1267	CLIC5	chloride intracellular channel 5	ENSG00000112782	['Clic5']	GO:0006810	transport	0.030544	Ion transport	-1.4512	2.91637e-11	-2.20075	0.000163215
1268	CPLANE2	ciliogenesis and planar polarity effector 2	ENSG00000132881	['Cplane2']	GO:0006810	transport	0.030544	Ion transport	-1.02799	1.65387e-07	-1.03236	0.0126895
1269	CUBN	cubilin	ENSG00000107611	['Cubn']	GO:0006810	transport	0.030544	Ion transport	-1.40838	6.43927e-28	-2.17662	0.00110508
1270	DNAI1	dynein axonemal intermediate chain 1	ENSG00000122735	['Dnai1']	GO:0006810	transport	0.030544	Ion transport	-1.28396	0.00196814	-1.31194	0.0128879
1271	KCNJ16	potassium inwardly rectifying channel subfamily J member 16	ENSG00000153822	['Kcnj16']	GO:0006810	transport	0.030544	Ion transport	-1.81496	0.000136086	-3.67824	1.83e-05
1272	MFSD4A	major facilitator superfamily domain containing 4A	ENSG00000174514	['Mfsd4a']	GO:0006810	transport	0.030544	Ion transport	-1.5308	3.20092e-06	-1.25918	0.00774738
1273	NKAIN4	sodium/potassium transporting ATPase interacting 4	ENSG00000101198	['Nkain4']	GO:0006810	transport	0.030544	Ion transport	-1.02639	0.0419017	-2.07419	0.00850499
1274	PTGDR	prostaglandin D2 receptor	ENSG00000168229	['Ptgdr']	GO:0006810	transport	0.030544	Ion transport	-1.0458	7.1849e-08	-1.17229	0.0172406
1275	PTPN14	protein tyrosine phosphatase non-receptor type 14	ENSG00000152104	['Ptpn14']	GO:0006810	transport	0.030544	Ion transport	-1.27896	2.62044e-35	-1.35406	5.12e-08
1276	SEC16B	SEC16 homolog B, endoplasmic reticulum export factor	ENSG00000120341	['Sec16b']	GO:0006810	transport	0.030544	Ion transport	-1.20316	0.00257608	-2.29629	0.000328532
1277	SLC1A7	solute carrier family 1 member 7	ENSG00000162383	['Slc1a7']	GO:0006810	transport	0.030544	Ion transport	-1.77756	5.76997e-17	-2.16534	0.0273471
1278	SLC22A17	solute carrier family 22 member 17	ENSG00000092096	['Slc22a17']	GO:0006810	transport	0.030544	Ion transport	-1.32252	1.12282e-21	-1.02541	0.0282778
1279	SLC26A7	solute carrier family 26 member 7	ENSG00000147606	['Slc26a7']	GO:0006810	transport	0.030544	Ion transport	-1.7838	5.01602e-05	-2.74578	0.00421313
1280	SLC27A2	solute carrier family 27 member 2	ENSG00000140284	['Slc27a2']	GO:0006810	transport	0.030544	Ion transport	-2.62082	7.86357e-11	-2.34511	0.00959118
1281	SLC43A1	solute carrier family 43 member 1	ENSG00000149150	['Slc43a1']	GO:0006810	transport	0.030544	Ion transport	-1.02241	6.20243e-09	-1.60598	0.00540923
1282	TTYH1	tweety family member 1	ENSG00000167614	['Ttyh1']	GO:0006810	transport	0.030544	Ion transport	-1.19345	6.00188e-05	-1.05272	0.0352736
1283	AGT	angiotensinogen	ENSG00000135744	['Agt']	GO:0038166	angiotensin-activated signaling pathway	0.0141187	Signaling pathway	-1.55154	0.00300615	-1.37891	0.0362323
1284	CAMK2A	calcium/calmodulin dependent protein kinase II alpha	ENSG00000070808	['Camk2a']	GO:0038166	angiotensin-activated signaling pathway	0.0141187	Signaling pathway	-1.21939	3.99422e-06	-2.53964	0.00158709
1285	AGTR1	angiotensin II receptor type 1	ENSG00000144891	['Agtr1a']	GO:0038166	angiotensin-activated signaling pathway	0.0141187	Signaling pathway	-1.03337	0.00779032	-1.84648	0.00393896
1286	AGT	angiotensinogen	ENSG00000135744	['Agt']	GO:0034613	cellular protein localization	0.0457872	Cell/tissue process	-1.55154	0.00300615	-1.37891	0.0362323
1287	CRACR2B	calcium release activated channel regulator 2B	ENSG00000177685	['Cracr2b']	GO:0034613	cellular protein localization	0.0457872	Cell/tissue process	-1.57309	3.11351e-06	-1.16571	0.0135402
1288	DMD	dystrophin	ENSG00000198947	['Dmd']	GO:0034613	cellular protein localization	0.0457872	Cell/tissue process	-1.02845	8.38915e-11	-1.73885	9.95e-05
1289	EGF	epidermal growth factor	ENSG00000138798	['Egf']	GO:0034613	cellular protein localization	0.0457872	Cell/tissue process	-2.10691	1.72717e-14	-1.36339	0.0345471
1290	GRIN2A	glutamate ionotropic receptor NMDA type subunit 2A	ENSG00000183454	['Grin2a']	GO:0034613	cellular protein localization	0.0457872	Cell/tissue process	-1.89003	2.93892e-09	-3.28003	0.0492056
1291	PKD1	polycystin 1, transient receptor potential channel interacting	ENSG00000008710	['Pkd1']	GO:0034613	cellular protein localization	0.0457872	Cell/tissue process	-1.40711	1.9106e-30	-1.17631	0.0113423
1292	GSN	gelsolin	ENSG00000148180	['Gsn']	GO:0034613	cellular protein localization	0.0457872	Cell/tissue process	-1.01401	3.54519e-07	-1.19719	0.000883166
1293	CDH2	cadherin 2	ENSG00000170558	['Cdh2']	GO:0034613	cellular protein localization	0.0457872	Cell/tissue process	-1.23829	3.13959e-05	-1.57927	0.0163302
1294	RAPGEF3	Rap guanine nucleotide exchange factor 3	ENSG00000079337	['Rapgef3']	GO:0034613	cellular protein localization	0.0457872	Cell/tissue process	-1.1059	4.19888e-09	-1.03479	0.00221203
1295	KCNB1	potassium voltage-gated channel subfamily B member 1	ENSG00000158445	['Kcnb1']	GO:0034613	cellular protein localization	0.0457872	Cell/tissue process	-1.195	3.00601e-06	-2.14061	0.00273586
1296	ERBB4	erb-b2 receptor tyrosine kinase 4	ENSG00000178568	['Erbb4']	GO:0034613	cellular protein localization	0.0457872	Cell/tissue process	-1.91234	1.54017e-06	-2.00697	0.0075764
1297	AR	androgen receptor	ENSG00000169083	['Ar']	GO:0034613	cellular protein localization	0.0457872	Cell/tissue process	-1.92486	2.21799e-16	-1.41859	0.00574854
1298	MAPK15	mitogen-activated protein kinase 15	ENSG00000181085	['Mapk15']	GO:0034613	cellular protein localization	0.0457872	Cell/tissue process	-1.07855	4.77565e-05	-1.26623	0.0160461
1299	TENM1	teneurin transmembrane protein 1	ENSG00000009694	['Tenm1']	GO:0034613	cellular protein localization	0.0457872	Cell/tissue process	-1.24922	3.10743e-08	-2.67515	0.000556412
1300	AMOT	angiomotin	ENSG00000126016	['Amot']	GO:0034613	cellular protein localization	0.0457872	Cell/tissue process	-1.42201	3.25862e-13	-1.49583	0.0386354
1301	ARHGAP44	Rho GTPase activating protein 44	ENSG00000006740	['Arhgap44']	GO:0034613	cellular protein localization	0.0457872	Cell/tissue process	-1.11642	3.01532e-13	-1.71254	0.00628683
1302	CHP2	calcineurin like EF-hand protein 2	ENSG00000166869	['Chp2']	GO:0034613	cellular protein localization	0.0457872	Cell/tissue process	-2.00297	3.05743e-10	-1.04774	0.0333525
1303	OBSCN	obscurin, cytoskeletal calmodulin and titin-interacting RhoGEF	ENSG00000154358	['Obscn']	GO:0034613	cellular protein localization	0.0457872	Cell/tissue process	-1.41072	7.0333e-12	-1.45267	0.0447984
1304	CHRDL1	chordin like 1	ENSG00000101938	['Chrdl1']	GO:0034613	cellular protein localization	0.0457872	Cell/tissue process	-1.40812	4.51018e-05	-2.23896	0.00178427
1305	APBA1	amyloid beta precursor protein binding family A member 1	ENSG00000107282	['Apba1']	GO:0034613	cellular protein localization	0.0457872	Cell/tissue process	-1.32782	2.0113e-14	-1.40609	0.000155106
1306	LGI1	leucine rich glioma inactivated 1	ENSG00000108231	['Lgi1']	GO:0034613	cellular protein localization	0.0457872	Cell/tissue process	-1.609	5.51059e-05	-3.0514	0.000172249
1307	PTN	pleiotrophin	ENSG00000105894	['Ptn']	GO:0034613	cellular protein localization	0.0457872	Cell/tissue process	-1.11961	0.00125148	-1.07863	0.0181291
1308	RAB3B	RAB3B, member RAS oncogene family	ENSG00000169213	['Rab3b']	GO:0034613	cellular protein localization	0.0457872	Cell/tissue process	-4.06079	3.90119e-40	-2.50626	1.66e-06
1309	TMEM35A	transmembrane protein 35A	ENSG00000126950	['Tmem35a']	GO:0034613	cellular protein localization	0.0457872	Cell/tissue process	-1.54299	2.77307e-06	-1.76559	0.00164106
1310	ADAM22	ADAM metallopeptidase domain 22	ENSG00000008277	['Adam22']	GO:0034613	cellular protein localization	0.0457872	Cell/tissue process	-1.43984	3.98019e-16	-1.93567	0.00103614
1311	DNAH11	dynein axonemal heavy chain 11	ENSG00000105877	['Dnah11']	GO:0034613	cellular protein localization	0.0457872	Cell/tissue process	-2.18813	3.82841e-20	-2.98767	0.0309488
1312	PALM	paralemmin	ENSG00000099864	['Palm']	GO:0034613	cellular protein localization	0.0457872	Cell/tissue process	-1.17037	4.20473e-10	-1.21377	0.0146923
1313	ZBTB16	zinc finger and BTB domain containing 16	ENSG00000109906	['Zbtb16']	GO:0034613	cellular protein localization	0.0457872	Cell/tissue process	-2.00223	2.55226e-08	-1.66794	0.0327336
1314	CPLANE2	ciliogenesis and planar polarity effector 2	ENSG00000132881	['Cplane2']	GO:0034613	cellular protein localization	0.0457872	Cell/tissue process	-1.02799	1.65387e-07	-1.03236	0.0126895
1315	PTPN14	protein tyrosine phosphatase non-receptor type 14	ENSG00000152104	['Ptpn14']	GO:0034613	cellular protein localization	0.0457872	Cell/tissue process	-1.27896	2.62044e-35	-1.35406	5.12e-08
1316	SEC16B	SEC16 homolog B, endoplasmic reticulum export factor	ENSG00000120341	['Sec16b']	GO:0034613	cellular protein localization	0.0457872	Cell/tissue process	-1.20316	0.00257608	-2.29629	0.000328532
1317	PDZK1	PDZ domain containing 1	ENSG00000174827	['Pdzk1']	GO:0034613	cellular protein localization	0.0457872	Cell/tissue process	-2.4117	3.82249e-05	-1.8314	0.0258876
1318	STAG3	stromal antigen 3	ENSG00000066923	['Stag3']	GO:0034613	cellular protein localization	0.0457872	Cell/tissue process	-1.00791	7.26919e-08	-1.73706	0.0113794
1319	SYNE1	spectrin repeat containing nuclear envelope protein 1	ENSG00000131018	['Syne1']	GO:0034613	cellular protein localization	0.0457872	Cell/tissue process	-1.70398	7.00588e-41	-1.50556	0.00855688
1320	TULP2	TUB like protein 2	ENSG00000104804	['Tulp2']	GO:0034613	cellular protein localization	0.0457872	Cell/tissue process	-1.19086	0.00428337	-3.17031	8.95e-05
1321	TXNIP	thioredoxin interacting protein	ENSG00000265972	['Txnip']	GO:0034613	cellular protein localization	0.0457872	Cell/tissue process	-1.64537	2.60511e-22	-1.4524	6.68e-05
1322	ATP1A2	ATPase Na+/K+ transporting subunit alpha 2	ENSG00000018625	['Atp1a2']	GO:0086012	membrane depolarization during cardiac muscle cell action potential	0.0235891	Cell/tissue process	-1.71663	1.27967e-07	-1.4587	0.0209867
1323	CACNA2D1	calcium voltage-gated channel auxiliary subunit alpha2delta 1	ENSG00000153956	['Cacna2d1']	GO:0086012	membrane depolarization during cardiac muscle cell action potential	0.0235891	Cell/tissue process	-1.36009	1.13629e-50	-1.76634	0.00620104
1324	SCN2B	sodium voltage-gated channel beta subunit 2	ENSG00000149575	['Scn2b']	GO:0086012	membrane depolarization during cardiac muscle cell action potential	0.0235891	Cell/tissue process	-1.48237	1.29757e-09	-1.79065	0.00010545
1325	ATP2B2	ATPase plasma membrane Ca2+ transporting 2	ENSG00000157087	['Atp2b2']	GO:0007605	sensory perception of sound	0.0384501	Cell/tissue process	-1.61263	2.49034e-09	-1.79791	0.00337373
1326	OTOF	otoferlin	ENSG00000115155	['Otof']	GO:0007605	sensory perception of sound	0.0384501	Cell/tissue process	-1.39448	0.000296399	-2.15501	0.00789488
1327	EYA1	EYA transcriptional coactivator and phosphatase 1	ENSG00000104313	['Eya1']	GO:0007605	sensory perception of sound	0.0384501	Cell/tissue process	-2.16907	0.000331089	-1.61502	0.00151877
1328	CLIC5	chloride intracellular channel 5	ENSG00000112782	['Clic5']	GO:0007605	sensory perception of sound	0.0384501	Cell/tissue process	-1.4512	2.91637e-11	-2.20075	0.000163215
1329	ESPN	espin	ENSG00000187017	['Espn']	GO:0007605	sensory perception of sound	0.0384501	Cell/tissue process	-1.70976	1.22318e-25	-1.18147	0.0207936
1330	MYO15A	myosin XVA	ENSG00000091536	['Myo15']	GO:0007605	sensory perception of sound	0.0384501	Cell/tissue process	-1.01737	0.00155329	-1.77512	0.00482763
1331	OTOGL	otogelin like	ENSG00000165899	['Otogl']	GO:0007605	sensory perception of sound	0.0384501	Cell/tissue process	-2.40242	3.00599e-06	-2.33458	0.00129495
1332	PKHD1L1	PKHD1 like 1	ENSG00000205038	['Pkhd1l1']	GO:0007605	sensory perception of sound	0.0384501	Cell/tissue process	-1.5659	3.65385e-12	-2.15067	0.00553956
1333	DMD	dystrophin	ENSG00000198947	['Dmd']	GO:0010811	positive regulation of cell-substrate adhesion	0.000660412	Cell adhesion	-1.02845	8.38915e-11	-1.73885	9.95e-05
1334	CCDC80	coiled-coil domain containing 80	ENSG00000091986	['Ccdc80']	GO:0010811	positive regulation of cell-substrate adhesion	0.000660412	Cell adhesion	-1.04335	5.84443e-05	-2.60662	2.45e-06
1335	ECM2	extracellular matrix protein 2	ENSG00000106823	['Ecm2']	GO:0010811	positive regulation of cell-substrate adhesion	0.000660412	Cell adhesion	-1.231	1.21625e-08	-2.50384	4.47e-05
1336	EDIL3	EGF like repeats and discoidin domains 3	ENSG00000164176	['Edil3']	GO:0010811	positive regulation of cell-substrate adhesion	0.000660412	Cell adhesion	-1.40305	5.18178e-13	-1.38907	0.00246442
1337	MYOC	myocilin	ENSG00000034971	['Myoc']	GO:0010811	positive regulation of cell-substrate adhesion	0.000660412	Cell adhesion	-1.49564	0.019133	-2.96838	0.00146627
1338	NDNF	neuron derived neurotrophic factor	ENSG00000173376	['Ndnf']	GO:0010811	positive regulation of cell-substrate adhesion	0.000660412	Cell adhesion	-1.49569	4.37507e-12	-2.06974	0.00688636
1339	VIT	vitrin	ENSG00000205221	['Vit']	GO:0010811	positive regulation of cell-substrate adhesion	0.000660412	Cell adhesion	-1.09503	0.000208602	-1.7303	0.000513664
1340	EGF	epidermal growth factor	ENSG00000138798	['Egf']	GO:0060749	mammary gland alveolus development	0.0391733	Cell/tissue process	-2.10691	1.72717e-14	-1.36339	0.0345471
1341	ERBB4	erb-b2 receptor tyrosine kinase 4	ENSG00000178568	['Erbb4']	GO:0060749	mammary gland alveolus development	0.0391733	Cell/tissue process	-1.91234	1.54017e-06	-2.00697	0.0075764
1342	AR	androgen receptor	ENSG00000169083	['Ar']	GO:0060749	mammary gland alveolus development	0.0391733	Cell/tissue process	-1.92486	2.21799e-16	-1.41859	0.00574854
1343	GRIN2A	glutamate ionotropic receptor NMDA type subunit 2A	ENSG00000183454	['Grin2a']	GO:0007215	glutamate receptor signaling pathway	0.00247131	Signaling pathway	-1.89003	2.93892e-09	-3.28003	0.0492056
1344	GRIN2B	glutamate ionotropic receptor NMDA type subunit 2B	ENSG00000273079	['Grin2b']	GO:0007215	glutamate receptor signaling pathway	0.00247131	Signaling pathway	-1.37448	1.15502e-05	-2.90388	0.0143246
1345	GRIN3A	glutamate ionotropic receptor NMDA type subunit 3A	ENSG00000198785	['Grin3a']	GO:0007215	glutamate receptor signaling pathway	0.00247131	Signaling pathway	-1.61113	2.55933e-28	-4.91698	0.00171367
1346	GRIA4	glutamate ionotropic receptor AMPA type subunit 4	ENSG00000152578	['Gria4']	GO:0007215	glutamate receptor signaling pathway	0.00247131	Signaling pathway	-1.77003	7.5197e-13	-2.20016	0.000566005
1347	KCNB1	potassium voltage-gated channel subfamily B member 1	ENSG00000158445	['Kcnb1']	GO:0007215	glutamate receptor signaling pathway	0.00247131	Signaling pathway	-1.195	3.00601e-06	-2.14061	0.00273586
1348	GRIN2A	glutamate ionotropic receptor NMDA type subunit 2A	ENSG00000183454	['Grin2a']	GO:0035235	ionotropic glutamate receptor signaling pathway	0.00971452	Signaling pathway	-1.89003	2.93892e-09	-3.28003	0.0492056
1349	GRIN2B	glutamate ionotropic receptor NMDA type subunit 2B	ENSG00000273079	['Grin2b']	GO:0035235	ionotropic glutamate receptor signaling pathway	0.00971452	Signaling pathway	-1.37448	1.15502e-05	-2.90388	0.0143246
1350	GRIN3A	glutamate ionotropic receptor NMDA type subunit 3A	ENSG00000198785	['Grin3a']	GO:0035235	ionotropic glutamate receptor signaling pathway	0.00971452	Signaling pathway	-1.61113	2.55933e-28	-4.91698	0.00171367
1351	GRIA4	glutamate ionotropic receptor AMPA type subunit 4	ENSG00000152578	['Gria4']	GO:0035235	ionotropic glutamate receptor signaling pathway	0.00971452	Signaling pathway	-1.77003	7.5197e-13	-2.20016	0.000566005
1352	PKD1	polycystin 1, transient receptor potential channel interacting	ENSG00000008710	['Pkd1']	GO:0007156	homophilic cell adhesion via plasma membrane adhesion molecules	0.0287862	Cell adhesion	-1.40711	1.9106e-30	-1.17631	0.0113423
1353	CADM3	cell adhesion molecule 3	ENSG00000162706	['Cadm3']	GO:0007156	homophilic cell adhesion via plasma membrane adhesion molecules	0.0287862	Cell adhesion	-1.30058	2.26409e-05	-2.01562	0.0050729
1354	CDH18	cadherin 18	ENSG00000145526	['Cdh18']	GO:0007156	homophilic cell adhesion via plasma membrane adhesion molecules	0.0287862	Cell adhesion	-2.32165	1.09797e-05	-2.82465	0.0351779
1355	CDH2	cadherin 2	ENSG00000170558	['Cdh2']	GO:0007156	homophilic cell adhesion via plasma membrane adhesion molecules	0.0287862	Cell adhesion	-1.23829	3.13959e-05	-1.57927	0.0163302
1356	CDH4	cadherin 4	ENSG00000179242	['Cdh4']	GO:0007156	homophilic cell adhesion via plasma membrane adhesion molecules	0.0287862	Cell adhesion	-2.2378	1.00573e-08	-3.18684	1.35e-05
1357	FAT3	FAT atypical cadherin 3	ENSG00000165323	['Fat3']	GO:0007156	homophilic cell adhesion via plasma membrane adhesion molecules	0.0287862	Cell adhesion	-1.47581	0.000239163	-2.50195	0.00250347
1358	PCDH10	protocadherin 10	ENSG00000138650	['Pcdh10']	GO:0007156	homophilic cell adhesion via plasma membrane adhesion molecules	0.0287862	Cell adhesion	-1.42086	0.000151159	-2.44011	0.00566807
1359	PCDHGA3	protocadherin gamma subfamily A, 3	ENSG00000254245	['Pcdhga3']	GO:0007156	homophilic cell adhesion via plasma membrane adhesion molecules	0.0287862	Cell adhesion	-1.38276	1.02409e-11	-1.10579	0.0139175
1360	CDH18	cadherin 18	ENSG00000145526	['Cdh18']	GO:0034332	adherens junction organization	0.0312529	Cell adhesion	-2.32165	1.09797e-05	-2.82465	0.0351779
1361	CDH2	cadherin 2	ENSG00000170558	['Cdh2']	GO:0034332	adherens junction organization	0.0312529	Cell adhesion	-1.23829	3.13959e-05	-1.57927	0.0163302
1362	CDH2	cadherin 2	ENSG00000170558	['Cdh2']	GO:0007409	axonogenesis	0.0363803	Cell/tissue process	-1.23829	3.13959e-05	-1.57927	0.0163302
1363	CDH4	cadherin 4	ENSG00000179242	['Cdh4']	GO:0007409	axonogenesis	0.0363803	Cell/tissue process	-2.2378	1.00573e-08	-3.18684	1.35e-05
1364	SEMA3B	semaphorin 3B	ENSG00000012171	['Sema3b']	GO:0007409	axonogenesis	0.0363803	Cell/tissue process	-2.08013	6.1204e-10	-2.31788	3.16e-05
1365	SEMA3D	semaphorin 3D	ENSG00000153993	['Sema3d']	GO:0007409	axonogenesis	0.0363803	Cell/tissue process	-1.83467	2.79058e-18	-2.77441	0.000796141
1366	SEMA6C	semaphorin 6C	ENSG00000143434	['Sema6c']	GO:0007409	axonogenesis	0.0363803	Cell/tissue process	-1.20938	6.25554e-23	-2.02559	3.66e-05
1367	ARHGEF25	Rho guanine nucleotide exchange factor 25	ENSG00000240771	['Arhgef25']	GO:0007409	axonogenesis	0.0363803	Cell/tissue process	-1.05331	2.80635e-13	-1.58301	0.00653318
1368	OPHN1	oligophrenin 1	ENSG00000079482	['Ophn1']	GO:0007409	axonogenesis	0.0363803	Cell/tissue process	-1.3294	1.27882e-34	-1.50539	0.0113822
1369	DCC	DCC netrin 1 receptor	ENSG00000187323	['Dcc']	GO:0007409	axonogenesis	0.0363803	Cell/tissue process	-2.58532	2.86343e-06	-3.46139	0.0118562
1370	LGI1	leucine rich glioma inactivated 1	ENSG00000108231	['Lgi1']	GO:0007409	axonogenesis	0.0363803	Cell/tissue process	-1.609	5.51059e-05	-3.0514	0.000172249
1371	COBL	cordon-bleu WH2 repeat protein	ENSG00000106078	['Cobl']	GO:0007409	axonogenesis	0.0363803	Cell/tissue process	-1.45602	1.73577e-20	-1.66722	0.000235005
1372	ISLR2	immunoglobulin superfamily containing leucine rich repeat 2	ENSG00000167178	['Islr2']	GO:0007409	axonogenesis	0.0363803	Cell/tissue process	-2.00263	1.78205e-12	-1.70921	0.0312036
1373	NTN5	netrin 5	ENSG00000142233	['Ntn5']	GO:0007409	axonogenesis	0.0363803	Cell/tissue process	-1.92325	2.11012e-08	-2.66728	0.000443507
1374	UNC5C	unc-5 netrin receptor C	ENSG00000182168	['Unc5c']	GO:0007409	axonogenesis	0.0363803	Cell/tissue process	-1.39558	2.85616e-05	-1.69612	0.0144874
1375	ADRB1	adrenoceptor beta 1	ENSG00000043591	['Adrb1']	GO:0043547	positive regulation of GTPase activity	0.000400252	Signaling pathway	-2.43008	1.57723e-12	-1.18606	0.000943746
1376	ARHGEF26	Rho guanine nucleotide exchange factor 26	ENSG00000114790	['Arhgef26']	GO:0043547	positive regulation of GTPase activity	0.000400252	Signaling pathway	-1.56662	4.59058e-49	-1.02846	0.0388233
1377	RAPGEF3	Rap guanine nucleotide exchange factor 3	ENSG00000079337	['Rapgef3']	GO:0043547	positive regulation of GTPase activity	0.000400252	Signaling pathway	-1.1059	4.19888e-09	-1.03479	0.00221203
1378	RGS6	regulator of G protein signaling 6	ENSG00000182732	['Rgs6']	GO:0043547	positive regulation of GTPase activity	0.000400252	Signaling pathway	-1.84427	1.3094e-18	-1.88011	0.0307025
1379	SRGAP2	SLIT-ROBO Rho GTPase activating protein 2	ENSG00000266028	['Srgap2']	GO:0043547	positive regulation of GTPase activity	0.000400252	Signaling pathway	-1.08575	3.42829e-12	-1.28758	8.62e-07
1380	MYOC	myocilin	ENSG00000034971	['Myoc']	GO:0051497	negative regulation of stress fiber assembly	0.0391733	Cell adhesion	-1.49564	0.019133	-2.96838	0.00146627
1381	CGNL1	cingulin like 1	ENSG00000128849	['Cgnl1']	GO:0051497	negative regulation of stress fiber assembly	0.0391733	Cell adhesion	-1.6734	5.03877e-18	-1.54875	0.0128293
1382	CORO2B	coronin 2B	ENSG00000103647	['Coro2b']	GO:0051497	negative regulation of stress fiber assembly	0.0391733	Cell adhesion	-1.06164	2.22951e-08	-1.7635	5.76e-06
1383	FRMD7	FERM domain containing 7	ENSG00000165694	['Frmd7']	GO:0051497	negative regulation of stress fiber assembly	0.0391733	Cell adhesion	-1.63531	0.000117153	-1.86803	0.0219721
1384	IGFBP5	insulin like growth factor binding protein 5	ENSG00000115461	['Igfbp5']	GO:0048662	negative regulation of smooth muscle cell proliferation	0.0163812	Cell/tissue process	-1.05586	6.02579e-06	-2.81792	2e-05
1385	OGN	osteoglycin	ENSG00000106809	['Ogn']	GO:0048662	negative regulation of smooth muscle cell proliferation	0.0163812	Cell/tissue process	-2.19939	5.37956e-10	-2.32804	5.66e-05
1386	PPARGC1A	PPARG coactivator 1 alpha	ENSG00000109819	['Ppargc1a']	GO:0048662	negative regulation of smooth muscle cell proliferation	0.0163812	Cell/tissue process	-1.10571	0.001552	-1.47067	0.0183587
1387	VIPR2	vasoactive intestinal peptide receptor 2	ENSG00000106018	['Vipr2']	GO:0048662	negative regulation of smooth muscle cell proliferation	0.0163812	Cell/tissue process	-1.64636	5.2229e-06	-1.79101	0.00880472
1388	CHADL	chondroadherin like	ENSG00000100399	['Chadl']	GO:0030199	collagen fibril organization	0.035781	Cell adhesion	-1.80978	8.15525e-21	-1.67358	0.0108984
1389	COL14A1	collagen type XIV alpha 1 chain	ENSG00000187955	['Col14a1']	GO:0030199	collagen fibril organization	0.035781	Cell adhesion	-1.08754	6.73959e-05	-2.24511	0.0038608
1390	COL1A2	collagen type I alpha 2 chain	ENSG00000164692	['Col1a2']	GO:0030199	collagen fibril organization	0.035781	Cell adhesion	-1.10807	8.67615e-05	-3.348	2.36e-06
1391	COL20A1	collagen type XX alpha 1 chain	ENSG00000101203	['Col20a1']	GO:0030199	collagen fibril organization	0.035781	Cell adhesion	-3.51438	3.20136e-05	-1.64921	0.000990758
1392	DPT	dermatopontin	ENSG00000143196	['Dpt']	GO:0030199	collagen fibril organization	0.035781	Cell adhesion	-1.09639	1.69806e-06	-1.83995	0.00080308
1393	LOXL4	lysyl oxidase like 4	ENSG00000138131	['Loxl4']	GO:0030199	collagen fibril organization	0.035781	Cell adhesion	-1.32095	3.33209e-07	-1.76906	0.0177685
1394	TNXB	tenascin XB	ENSG00000168477	['Tnxb']	GO:0030199	collagen fibril organization	0.035781	Cell adhesion	-1.18987	0.000262127	-1.89084	0.00537685
1395	ERBB4	erb-b2 receptor tyrosine kinase 4	ENSG00000178568	['Erbb4']	GO:0001755	neural crest cell migration	0.0096783	Cell migration	-1.91234	1.54017e-06	-2.00697	0.0075764
1396	SEMA3B	semaphorin 3B	ENSG00000012171	['Sema3b']	GO:0001755	neural crest cell migration	0.0096783	Cell migration	-2.08013	6.1204e-10	-2.31788	3.16e-05
1397	SEMA3D	semaphorin 3D	ENSG00000153993	['Sema3d']	GO:0001755	neural crest cell migration	0.0096783	Cell migration	-1.83467	2.79058e-18	-2.77441	0.000796141
1398	SEMA6C	semaphorin 6C	ENSG00000143434	['Sema6c']	GO:0001755	neural crest cell migration	0.0096783	Cell migration	-1.20938	6.25554e-23	-2.02559	3.66e-05
1399	SOX8	SRY-box transcription factor 8	ENSG00000005513	['Sox8']	GO:0001755	neural crest cell migration	0.0096783	Cell migration	-1.23885	0.00149653	-2.1386	0.00132606
1400	ACVR2B	activin A receptor type 2B	ENSG00000114739	['Acvr2b']	GO:0030509	BMP signaling pathway	0.0137149	Signaling pathway	-1.10756	1.14422e-16	-1.22533	0.000109679
1401	BMP5	bone morphogenetic protein 5	ENSG00000112175	['Bmp5']	GO:0030509	BMP signaling pathway	0.0137149	Signaling pathway	-2.29492	9.33421e-05	-2.0704	0.0216786
1402	CHRDL1	chordin like 1	ENSG00000101938	['Chrdl1']	GO:0030509	BMP signaling pathway	0.0137149	Signaling pathway	-1.40812	4.51018e-05	-2.23896	0.00178427
1403	GREM2	gremlin 2, DAN family BMP antagonist	ENSG00000180875	['Grem2']	GO:0030509	BMP signaling pathway	0.0137149	Signaling pathway	-1.24049	0.00260309	-1.44749	0.0181363
1404	HJV	hemojuvelin BMP co-receptor	ENSG00000168509	['Hjv']	GO:0030509	BMP signaling pathway	0.0137149	Signaling pathway	-2.04568	0.00794579	-2.28991	0.00198134
1405	RGMB	repulsive guidance molecule BMP co-receptor b	ENSG00000174136	['Rgmb']	GO:0030509	BMP signaling pathway	0.0137149	Signaling pathway	-1.33276	1.02025e-39	-1.13042	0.00257502
1406	SFRP4	secreted frizzled related protein 4	ENSG00000106483	['Sfrp4']	GO:0030509	BMP signaling pathway	0.0137149	Signaling pathway	-1.69304	0.0112311	-2.5775	0.0080809

## Sheet: Hoja1
	Symbol	Heatmap_Immune-Inflamm-response	Heatmap_Protease-activity	Heatmap_Cell-Tissue-Process	Heatmap_Cell-adhesion	Heatmap_Cell-metabolism	Heatmap_Cell-migrtation	Heatmap_Ion-transport
1261	ABCA4							yes
1262	ABCA5							yes
1263	ABCA9							yes
1252	ACVR2B							yes
969	AGT							yes
1248	AGTR1							yes
1253	APBA1							yes
1264	AQP4							yes
978	DMD
1265	AQP7							yes
970	ATP1A2							yes
996	ATP1A4							yes
971	ATP2B2							yes
972	ATP2B3							yes
973	CACNA1S							yes
974	CACNA2D1							yes
975	CAMK2A							yes
976	CAMK2B							yes
507	CEMIP							yes
1266	CES1							yes
899	IL1B
1249	CHP2							yes
1267	CLIC5							yes
1268	CPLANE2							yes
977	CRACR2B							yes
1269	CUBN							yes
506	SAA1
503	FPR1
504	FPR2
508	CXCR1
502	CXCR2
505	PROK2
500	CCR1
979	EGF							yes
1246	ERBB4							yes
501	CCR7
901	FABP5							yes
1254	GPR27							yes
1244	GRIA4							yes
980	GRIN2A							yes
1230	GRIN2A							yes
981	GRIN2B							yes
982	GRIN3A							yes
1232	GRIN3A							yes
1238	GSN							yes
509	GSTO1							yes
902	HK2							yes
1270	DNAI1
1275	PTPN14
1271	KCNJ16							yes
983	METTL21C							yes
1250	NCALD
1242	CDH2
1272	MFSD4A							yes
1281	SLC43A1
1258	SLC6A4
1259	UNC13C
1239	MYOM1							yes
1240	SCN2B
1251	OPHN1							yes
1241	SCN4A
1260	OSTN							yes
984	PKD1							yes
985	PLCZ1							yes
1273	NKAIN4
1245	KCNB1
1255	OTOF
900	PPARD							yes
1274	PTGDR							yes
1256	RAB3B							yes
1243	RAPGEF3							yes
1257	SLC1A2							yes
1277	SLC1A7							yes
1276	SEC16B
1278	SLC22A17							yes
1279	SLC26A7							yes
1280	SLC27A2							yes
903	SLC27A4							yes
904	SLC5A1							yes
986	TRDN							yes
987	TRPC1							yes
988	TRPM3							yes
1282	TTYH1							yes
