# Supplementary material for: Comparative analyses of Netherton syndrome patients and Spink5 conditional knock-out mice uncover disease-relevant pathways
Source: Commun Biol. 2024 Feb 5;7:152. doi: 10.1038/s42003-024-05780-y (PMC10844249; doi:10.1038/s42003-024-05780-y)
Supplement: Supplementary file 5 — Supplementary Data 2 [file 42003_2024_5780_MOESM5_ESM.xlsx]

## Sheet: Results
Skin transcriptome comparison	Enriched GOs (Total and GO groups)	Total	Immune/inflammatory response	Cell metabolism	Cell/tissue process	Ion transport	Cell adhesion	Signaling pathway	Protease activity	Cell migration	Total	Immune/inflammatory response	Cell metabolism	Cell/tissue process	Ion transport	Cell adhesion	Signaling pathway	Protease activity	Cell migration	Total	Immune/inflammatory response	Cell metabolism	Cell/tissue process	Ion transport	Cell adhesion	Signaling pathway	Protease activity	Cell migration	Total	Immune/inflammatory response	Cell metabolism	Cell/tissue process	Ion transport	Cell adhesion	Signaling pathway	Protease activity	Cell migration	Total	Immune/inflammatory response	Cell metabolism	Cell/tissue process	Ion transport	Cell adhesion	Signaling pathway	Protease activity	Cell migration
NS patient and Spink5 cKO	Total	1	6.79011e-08	0.0346588	7.14397e-06	0.925121	0.75389	1.53051e-07	3.23437e-08	0.00151972	3.41364e-05	0.00673467	2.28654e-08	0.449395	0.0580285	0.168271	0.0795067	0.010104	0.00971493	0	3.18502e-05	4.44089e-16	0	0	5.08201e-09	0	2.0658e-08	0.0130174	0.153799	4.30508e-09	0.539786	6.386e-13	0.764284	0.220941	1.18152e-09	6.34131e-06	0.00833949	0	0.0566133	9.3883e-07	0.659425	1.03548e-09	0.022996	0.242127	0.150021	0.0396355
	Immune/inflammatory response	6.79011e-08	1	1.05063e-07	0.027964	7.38806e-06	0.00563056	0.102021	0.618086	0.0401203	1.95843e-13	0.0451889	4.44089e-16	9.3724e-06	1.03815e-08	0.000187508	0.000165875	0.0724762	0.133489	0	7.26752e-13	0	0	0	6.88338e-15	0	2.22045e-16	0.168978	3.26444e-06	0.558781	6.52566e-05	0.70072	4.01238e-05	0.000465146	0.336963	0.891217	0.114899	0	0.0139183	5.55112e-14	3.57841e-07	0	7.91304e-06	3.73065e-08	1.15115e-06	0.315253
	Cell metabolism	0.0346588	1.05063e-07	1	1.94171e-05	0.0769677	0.398035	2.57973e-06	3.2819e-08	0.000324434	0.625832	0.000431709	0.00991389	0.018394	0.501544	0.93002	0.00405719	0.000578062	0.00255941	7.86038e-13	0.287773	1.14588e-05	3.70473e-08	8.37934e-08	5.11371e-05	0.000337829	0.0218051	0.00345669	0.00745159	1.1253e-08	0.294683	9.00738e-09	0.0475652	0.993045	1.90681e-07	1.2761e-06	0.00221871	0.163241	0.002913	0.0289593	0.0861905	0.0442116	0.349078	0.191947	0.57806	0.0127167
	Cell/tissue process	7.14397e-06	0.027964	1.94171e-05	1	0.00156067	0.078105	0.465489	0.00900005	0.010429	1.01696e-13	0.819394	6.15064e-14	0.00233041	2.18709e-06	0.00520917	0.0315259	0.919934	0.0463755	0	9.22022e-11	0	0	0	1.14087e-12	0	1.79856e-14	0.060564	0.000774989	0.00514705	0.00555317	0.0166454	0.00676971	0.00991604	0.114544	0.0731129	0.0396416	0	0.405469	1.02665e-11	8.25197e-05	0	0.000314142	7.26393e-06	0.000192278	0.139061
	Ion transport	0.925121	7.38806e-06	0.0769677	0.00156067	1	0.796473	0.000186675	2.2959e-06	0.00160197	0.0263657	0.0222765	1.73018e-06	0.546912	0.165054	0.206943	0.192329	0.025487	0.00996735	0	0.000864655	3.67595e-12	0	0	3.9377e-08	2.56239e-13	3.2626e-06	0.0133343	0.362716	7.30774e-07	0.629845	2.98418e-07	0.760132	0.260657	1.07612e-05	9.0848e-05	0.00855329	1.19896e-06	0.0988888	2.25624e-05	0.819374	2.44894e-06	0.0340002	0.452445	0.24194	0.0399602
	Cell adhesion	0.75389	0.00563056	0.398035	0.078105	0.796473	1	0.0403233	0.00249814	0.00212315	0.50162	0.124437	0.0068624	0.581334	0.640447	0.444084	0.374118	0.118556	0.0113518	1.08581e-07	0.106274	6.41447e-05	9.68028e-06	8.47261e-06	5.4219e-05	0.00129683	0.0132481	0.0150346	0.506542	0.00192908	0.946197	0.00641415	0.675701	0.49521	0.0164489	0.00960882	0.00973316	0.0695393	0.230952	0.0152495	0.876451	0.024421	0.145886	0.920304	0.64544	0.0412451
	Signaling pathway	1.53051e-07	0.102021	2.57973e-06	0.465489	0.000186675	0.0403233	1	0.0365174	0.0147111	4.44089e-16	0.444605	2.66454e-15	0.000202722	1.24728e-07	0.00208068	0.00469692	0.551253	0.0610668	0	3.5163e-12	0	0	0	1.61648e-13	0	4.44089e-16	0.0792325	3.49268e-05	0.0241482	0.00139418	0.100638	0.00108011	0.00435748	0.393607	0.19468	0.0522382	0	0.179984	6.11289e-13	4.71427e-06	0	0.000107565	3.27767e-07	2.92195e-05	0.172799
	Protease activity	3.23437e-08	0.618086	3.2819e-08	0.00900005	2.2959e-06	0.00249814	0.0365174	1	0.0568075	2.87548e-13	0.0169214	2.22045e-16	3.02773e-06	3.9526e-09	7.23674e-05	4.98138e-05	0.0294021	0.174381	0	3.63265e-13	0	0	0	2.22045e-15	0	2.22045e-16	0.218452	1.19238e-06	0.945084	2.05739e-05	0.349689	1.21397e-05	0.000190073	0.143446	0.553553	0.150646	0	0.00489716	2.28706e-14	1.30041e-07	0	2.87465e-06	1.49131e-08	3.53932e-07	0.385836
	Cell migration	0.00151972	0.0401203	0.000324434	0.010429	0.00160197	0.00212315	0.0147111	0.0568075	1	0.00036372	0.00980775	9.57045e-06	0.00224247	0.000540371	0.000521621	0.00355009	0.010916	0.711286	5.92786e-08	8.09144e-05	5.67611e-07	3.55977e-07	2.85469e-07	2.18556e-07	4.2465e-06	1.57315e-05	0.626043	0.00245514	0.0589157	0.00120518	0.030762	0.0020519	0.000648771	0.0220042	0.0376575	0.775076	5.75627e-05	0.00658829	1.66655e-05	0.00130165	2.54397e-05	0.000133367	0.000903472	0.000606455	0.48009
NS patient and Tg.hKLK5	Total	3.41364e-05	1.95843e-13	0.625832	1.01696e-13	0.0263657	0.50162	4.44089e-16	2.87548e-13	0.00036372	1	3.18663e-06	7.03125e-05	0.00021715	0.679605	0.692549	3.87426e-06	1.44435e-05	0.00296318	0	0.0288441	8.84706e-11	0	0	1.00893e-06	8.43769e-15	0.000139374	0.0040082	6.48597e-08	1.13243e-14	0.35335	0	0.0120366	0.771662	0	5.1835e-10	0.00256956	3.57856e-06	0.00017032	0.000775375	0.0166936	0.000100883	0.180392	0.111198	0.793625	0.0149099
	Immune/inflammatory response	0.00673467	0.0451889	0.000431709	0.819394	0.0222765	0.124437	0.444605	0.0169214	0.00980775	3.18663e-06	1	2.548e-10	0.0453522	0.00041871	0.0122211	0.173277	0.926048	0.0434344	0	2.64297e-07	0	0	0	4.63107e-11	0	3.24013e-10	0.0566989	0.0461547	0.0115799	0.0238924	0.045616	0.0500133	0.0202258	0.161133	0.088122	0.037142	6.4786e-12	0.607945	7.54861e-09	0.00709965	8.86455e-11	0.00100595	0.00176133	0.00258776	0.130536
	Cell metabolism	2.28654e-08	4.44089e-16	0.00991389	6.15064e-14	1.73018e-06	0.0068624	2.66454e-15	2.22045e-16	9.57045e-06	7.03125e-05	2.548e-10	1	2.13754e-08	0.000225326	0.0770791	1.12409e-09	9.41913e-10	0.000127575	0.000302069	0.0754127	0.0759468	0.0278117	0.0219597	0.0259014	0.752794	0.666375	0.000172729	8.9771e-10	0	0.000386246	0	7.68402e-07	0.0757528	0	8.37108e-14	0.000114974	0.03689	1.06752e-08	0.741404	8.2088e-07	0.331098	0.395295	6.83529e-06	0.0013943	0.00100488
	Cell/tissue process	0.449395	9.3724e-06	0.018394	0.00233041	0.546912	0.581334	0.000202722	3.02773e-06	0.00224247	0.00021715	0.0453522	2.13754e-08	1	0.0294036	0.112567	0.40191	0.050999	0.0132776	0	2.44526e-05	1.77636e-15	0	0	2.90803e-09	0	2.47931e-08	0.0177147	0.771373	8.1447e-07	0.343842	8.88922e-08	0.812561	0.153129	7.41197e-06	0.000158744	0.0113768	2.82507e-12	0.191183	6.61353e-07	0.333403	3.71341e-09	0.0141756	0.116982	0.0822464	0.050846
	Ion transport	0.0580285	1.03815e-08	0.501544	2.18709e-06	0.165054	0.640447	1.24728e-07	3.9526e-09	0.000540371	0.679605	0.00041871	0.000225326	0.0294036	1	0.590162	0.00426313	0.000688346	0.00404114	0	0.0383928	5.31692e-09	0	1.77636e-14	1.69496e-06	9.96803e-09	0.000519832	0.00545045	0.00722521	7.76986e-10	0.568357	2.72287e-11	0.0978412	0.664617	3.22094e-09	4.63353e-07	0.00349147	0.00220344	0.00434943	0.00146619	0.186512	0.000799361	0.153206	0.43573	0.970872	0.0189972
	Cell adhesion	0.168271	0.000187508	0.93002	0.00520917	0.206943	0.444084	0.00208068	7.23674e-05	0.000521621	0.692549	0.0122211	0.0770791	0.112567	0.590162	1	0.0548397	0.0121286	0.00348422	2.34944e-05	0.525431	0.00226399	0.000745498	0.000596484	0.00104677	0.0299031	0.129725	0.00467237	0.0845483	5.00564e-05	0.39561	0.000176671	0.15725	0.949816	0.00062351	0.000422682	0.00300506	0.455545	0.0309747	0.132649	0.23493	0.212481	0.478941	0.352406	0.628686	0.0153786
	Signaling pathway	0.0795067	0.000165875	0.00405719	0.0315259	0.192329	0.374118	0.00469692	4.98138e-05	0.00355009	3.87426e-06	0.173277	1.12409e-09	0.40191	0.00426313	0.0548397	1	0.172653	0.0193331	0	1.55038e-06	0	0	0	4.11886e-10	0	1.01055e-09	0.0256568	0.475378	1.76355e-05	0.147152	8.95779e-06	0.357994	0.0806423	0.00031166	0.00140276	0.0165397	5.77316e-15	0.483851	5.05158e-08	0.0769174	7.39819e-11	0.00563065	0.0189768	0.0226932	0.0689256
	Protease activity	0.010104	0.0724762	0.000578062	0.919934	0.025487	0.118556	0.551253	0.0294021	0.010916	1.44435e-05	0.926048	9.41913e-10	0.050999	0.000688346	0.0121286	0.172653	1	0.0470685	0	7.57422e-07	8.88178e-16	0	0	8.09259e-11	0	1.44544e-09	0.0612905	0.0540683	0.0215141	0.0249178	0.0826501	0.0532284	0.019768	0.235192	0.124508	0.0402638	2.19239e-10	0.564659	2.02247e-08	0.00956425	6.86532e-10	0.00104755	0.00273239	0.00315199	0.138582
	Cell migration	0.00971493	0.133489	0.00255941	0.0463755	0.00996735	0.0113518	0.0610668	0.174381	0.711286	0.00296318	0.0434344	0.000127575	0.0132776	0.00404114	0.00348422	0.0193331	0.0470685	1	1.69024e-06	0.000808332	1.11383e-05	7.91008e-06	6.41769e-06	4.11711e-06	6.71188e-05	0.000198275	0.910974	0.0144036	0.179759	0.00762679	0.109631	0.0121965	0.0041327	0.0840728	0.126111	0.936881	0.000627621	0.031367	0.000203921	0.00846867	0.000305203	0.00107528	0.00625196	0.0043465	0.736267
NS patient and Spink5-/-	Total	0	0	7.86038e-13	0	0	1.08581e-07	0	0	5.92786e-08	0	0	0.000302069	0	0	2.34944e-05	0	0	1.69024e-06	1	1.18061e-12	0.212734	0.0196324	0.155369	0.688359	3.47719e-09	3.4238e-06	2.20863e-06	0	0	2.22045e-16	0	0	4.03557e-05	0	0	1.66895e-06	0	0	9.81596e-05	0	6.43929e-11	0.00224559	0	2.22045e-16	2.56097e-05
	Immune/inflammatory response	3.18502e-05	7.26752e-13	0.287773	9.22022e-11	0.000864655	0.106274	3.5163e-12	3.63265e-13	8.09144e-05	0.0288441	2.64297e-07	0.0754127	2.44526e-05	0.0383928	0.525431	1.55038e-06	7.57422e-07	0.000808332	1.18061e-12	1	0.00016711	4.51505e-07	1.24474e-06	0.000419957	0.00537955	0.155193	0.00109669	1.43671e-06	4.77396e-14	0.029788	2.22045e-16	0.000409331	0.491798	6.21725e-14	1.08974e-10	0.000710594	0.913352	7.39356e-06	0.172889	0.000591881	0.3059	0.778434	0.0033421	0.087171	0.00490789
	Cell metabolism	4.44089e-16	0	1.14588e-05	0	3.67595e-12	6.41447e-05	0	0	5.67611e-07	8.84706e-11	0	0.0759468	1.77636e-15	5.31692e-09	0.00226399	0	8.88178e-16	1.11383e-05	0.212734	0.00016711	1	0.971378	0.828315	0.32138	0.0527732	0.0206669	1.48812e-05	0	0	1.07013e-07	0	1.5159e-12	0.00260162	0	0	1.04757e-05	5.47819e-06	1.39888e-14	0.0390454	4.0723e-13	0.00231218	0.0374435	1.07101e-11	4.25203e-07	0.00012348
	Cell/tissue process	0	0	3.70473e-08	0	0	9.68028e-06	0	0	3.55977e-07	0	0	0.0278117	0	0	0.000745498	0	0	7.91008e-06	0.0196324	4.51505e-07	0.971378	1	0.717767	0.263318	0.00272128	0.00284722	1.05094e-05	0	0	5.20324e-11	0	0	0.000976773	0	0	7.5444e-06	8.88178e-16	0	0.0114519	0	2.066e-05	0.0230957	0	1.14167e-10	9.63961e-05
	Ion transport	0	0	8.37934e-08	0	0	8.47261e-06	0	0	2.85469e-07	0	0	0.0219597	0	1.77636e-14	0.000596484	0	0	6.41769e-06	0.155369	1.24474e-06	0.828315	0.717767	1	0.35375	0.00384815	0.00268196	8.51779e-06	0	0	1.87563e-10	0	0	0.000774049	0	0	6.13403e-06	1.09788e-11	0	0.00931011	0	4.34786e-05	0.0180301	0	5.35168e-10	7.93707e-05
	Cell adhesion	5.08201e-09	6.88338e-15	5.11371e-05	1.14087e-12	3.9377e-08	5.4219e-05	1.61648e-13	2.22045e-15	2.18556e-07	1.00893e-06	4.63107e-11	0.0259014	2.90803e-09	1.69496e-06	0.00104677	4.11886e-10	8.09259e-11	4.11711e-06	0.688359	0.000419957	0.32138	0.263318	0.35375	1	0.0229121	0.00975636	5.49618e-06	6.74869e-10	8.88178e-16	2.15429e-06	1.11022e-15	2.00093e-08	0.00113072	1.44329e-14	8.85958e-14	3.87108e-06	0.000162088	5.64907e-10	0.0148495	3.16988e-08	0.00254091	0.0125619	1.37345e-07	7.30955e-06	4.57354e-05
	Signaling pathway	0	0	0.000337829	0	2.56239e-13	0.00129683	0	0	4.2465e-06	8.43769e-15	0	0.752794	0	9.96803e-09	0.0299031	0	0	6.71188e-05	3.47719e-09	0.00537955	0.0527732	0.00272128	0.00384815	0.0229121	1	0.362738	9.05686e-05	0	0	2.29526e-06	0	1.2923e-13	0.0313105	0	0	6.14451e-05	1.67069e-05	1.9984e-15	0.475155	2.22045e-16	0.0743549	0.258331	1.05693e-13	8.94784e-06	0.000605361
	Protease activity	2.0658e-08	2.22045e-16	0.0218051	1.79856e-14	3.2626e-06	0.0132481	4.44089e-16	2.22045e-16	1.57315e-05	0.000139374	3.24013e-10	0.666375	2.47931e-08	0.000519832	0.129725	1.01055e-09	1.44544e-09	0.000198275	3.4238e-06	0.155193	0.0206669	0.00284722	0.00268196	0.00975636	0.362738	1	0.000268759	5.64782e-10	0	0.000896039	0	1.419e-06	0.125603	0	7.9492e-14	0.000177682	0.0876813	1.77414e-08	0.942899	1.32731e-06	0.589907	0.560902	1.29424e-05	0.00323789	0.0014806
	Cell migration	0.0130174	0.168978	0.00345669	0.060564	0.0133343	0.0150346	0.0792325	0.218452	0.626043	0.0040082	0.0566989	0.000172729	0.0177147	0.00545045	0.00467237	0.0256568	0.0612905	0.910974	2.20863e-06	0.00109669	1.48812e-05	1.05094e-05	8.51779e-06	5.49618e-06	9.05686e-05	0.000268759	1	0.0192076	0.225002	0.0102091	0.139929	0.0162743	0.00552902	0.10815	0.159772	0.848896	0.000852235	0.0412031	0.000276419	0.0113564	0.000414067	0.00145118	0.00840762	0.00585153	0.818178
Psoriasis patient and Spink5 cKO	Total	0.153799	3.26444e-06	0.00745159	0.000774989	0.362716	0.506542	3.49268e-05	1.19238e-06	0.00245514	6.48597e-08	0.0461547	8.9771e-10	0.771373	0.00722521	0.0845483	0.475378	0.0540683	0.0144036	0	1.43671e-06	0	0	0	6.74869e-10	0	5.64782e-10	0.0192076	1	2.38977e-07	0.247064	1.35264e-09	0.6274	0.120058	5.646e-07	0.000104671	0.0123368	0	0.217559	5.83028e-08	0.153548	9.46176e-12	0.0092738	0.0341026	0.0420194	0.0545955
	Immune/inflammatory response	4.30508e-09	0.558781	1.1253e-08	0.00514705	7.30774e-07	0.00192908	0.0241482	0.945084	0.0589157	1.13243e-14	0.0115799	0	8.1447e-07	7.76986e-10	5.00564e-05	1.76355e-05	0.0215141	0.179759	0	4.77396e-14	0	0	0	8.88178e-16	0	0	0.225002	2.38977e-07	1	1.04267e-05	0.291361	4.55257e-06	0.000138184	0.109438	0.500825	0.155333	0	0.00312245	4.21885e-15	2.71818e-08	0	1.85814e-06	2.6475e-09	1.32075e-07	0.395416
	Cell metabolism	0.539786	6.52566e-05	0.294683	0.00555317	0.629845	0.946197	0.00139418	2.05739e-05	0.00120518	0.35335	0.0238924	0.000386246	0.343842	0.568357	0.39561	0.147152	0.0249178	0.00762679	2.22045e-16	0.029788	1.07013e-07	5.20324e-11	1.87563e-10	2.15429e-06	2.29526e-06	0.000896039	0.0102091	0.247064	1.04267e-05	1	2.63966e-05	0.478863	0.457405	0.000217427	0.000288175	0.0065532	0.00678619	0.077844	0.00166459	0.728381	0.00171972	0.097353	0.971138	0.594188	0.0313442
	Cell/tissue process	6.386e-13	0.70072	9.00738e-09	0.0166454	2.98418e-07	0.00641415	0.100638	0.349689	0.030762	0	0.045616	0	8.88922e-08	2.72287e-11	0.000176671	8.95779e-06	0.0826501	0.109631	0	2.22045e-16	0	0	0	1.11022e-15	0	0	0.139929	1.35264e-09	0.291361	2.63966e-05	1	3.94954e-06	0.000479399	0.45091	0.853498	0.0941106	0	0.0116238	2.22045e-16	7.11599e-10	0	6.40994e-06	2.69336e-11	1.37058e-07	0.27293
	Ion transport	0.764284	4.01238e-05	0.0475652	0.00676971	0.760132	0.675701	0.00108011	1.21397e-05	0.0020519	0.0120366	0.0500133	7.68402e-07	0.812561	0.0978412	0.15725	0.357994	0.0532284	0.0121965	0	0.000409331	1.5159e-12	0	0	2.00093e-08	1.2923e-13	1.419e-06	0.0162743	0.6274	4.55257e-06	0.478863	3.94954e-06	1	0.203409	8.75419e-05	0.000329317	0.0104545	4.92861e-07	0.177072	1.0602e-05	0.576003	1.0174e-06	0.0238064	0.288582	0.161569	0.0470457
	Cell adhesion	0.220941	0.000465146	0.993045	0.00991604	0.260657	0.49521	0.00435748	0.000190073	0.000648771	0.771662	0.0202258	0.0757528	0.153129	0.664617	0.949816	0.0806423	0.019768	0.0041327	4.03557e-05	0.491798	0.00260162	0.000976773	0.000774049	0.00113072	0.0313105	0.125603	0.00552902	0.120058	0.000138184	0.457405	0.000479399	0.203409	1	0.00147573	0.000931816	0.00355955	0.426621	0.0464752	0.12793	0.294153	0.203024	0.452264	0.421556	0.698042	0.017568
	Signaling pathway	1.18152e-09	0.336963	1.90681e-07	0.114544	1.07612e-05	0.0164489	0.393607	0.143446	0.0220042	0	0.161133	0	7.41197e-06	3.22094e-09	0.00062351	0.00031166	0.235192	0.0840728	0	6.21725e-14	0	0	0	1.44329e-14	0	0	0.10815	5.646e-07	0.109438	0.000217427	0.45091	8.75419e-05	0.00147573	1	0.483481	0.0720327	0	0.0517607	1.86517e-14	1.12393e-07	0	2.70436e-05	6.17432e-09	2.47882e-06	0.221927
	Protease activity	6.34131e-06	0.891217	1.2761e-06	0.0731129	9.0848e-05	0.00960882	0.19468	0.553553	0.0376575	5.1835e-10	0.088122	8.37108e-14	0.000158744	4.63353e-07	0.000422682	0.00140276	0.124508	0.126111	0	1.08974e-10	0	0	0	8.85958e-14	0	7.9492e-14	0.159772	0.000104671	0.500825	0.000288175	0.853498	0.000329317	0.000931816	0.483481	1	0.108536	4.44089e-16	0.0324787	4.12359e-12	1.20108e-05	1.17684e-14	2.14984e-05	1.96797e-06	1.0889e-05	0.300274
	Cell migration	0.00833949	0.114899	0.00221871	0.0396416	0.00855329	0.00973316	0.0522382	0.150646	0.775076	0.00256956	0.037142	0.000114974	0.0113768	0.00349147	0.00300506	0.0165397	0.0402638	0.936881	1.66895e-06	0.000710594	1.04757e-05	7.5444e-06	6.13403e-06	3.87108e-06	6.14451e-05	0.000177682	0.848896	0.0123368	0.155333	0.0065532	0.0941106	0.0104545	0.00355955	0.0720327	0.108536	1	0.000554801	0.0268192	0.000182367	0.00727542	0.000272143	0.000935878	0.00538285	0.0037506	0.680846
Atopic dermatitis patient and Spink5 cKO	Total	0	0	0.163241	0	1.19896e-06	0.0695393	0	0	5.75627e-05	3.57856e-06	6.4786e-12	0.03689	2.82507e-12	0.00220344	0.455545	5.77316e-15	2.19239e-10	0.000627621	0	0.913352	5.47819e-06	8.88178e-16	1.09788e-11	0.000162088	1.67069e-05	0.0876813	0.000852235	0	0	0.00678619	0	4.92861e-07	0.426621	0	4.44089e-16	0.000554801	1	4.32243e-09	0.118935	2.27328e-08	0.193602	0.80083	2.29958e-06	0.0259978	0.00407212
	Immune/inflammatory response	0.0566133	0.0139183	0.002913	0.405469	0.0988888	0.230952	0.179984	0.00489716	0.00658829	0.00017032	0.607945	1.06752e-08	0.191183	0.00434943	0.0309747	0.483851	0.564659	0.031367	0	7.39356e-06	1.39888e-14	0	0	5.64907e-10	1.9984e-15	1.77414e-08	0.0412031	0.217559	0.00312245	0.077844	0.0116238	0.177072	0.0464752	0.0517607	0.0324787	0.0268192	4.32243e-09	1	1.92347e-07	0.0476835	1.01691e-08	0.00319914	0.0161176	0.0137288	0.100376
	Cell metabolism	9.3883e-07	5.55112e-14	0.0289593	1.02665e-11	2.25624e-05	0.0152495	6.11289e-13	2.28706e-14	1.66655e-05	0.000775375	7.54861e-09	0.741404	6.61353e-07	0.00146619	0.132649	5.05158e-08	2.02247e-08	0.000203921	9.81596e-05	0.172889	0.0390454	0.0114519	0.00931011	0.0148495	0.475155	0.942899	0.000276419	5.83028e-08	4.21885e-15	0.00166459	2.22045e-16	1.0602e-05	0.12793	1.86517e-14	4.12359e-12	0.000182367	0.118935	1.92347e-07	1	1.45454e-05	0.574398	0.543441	8.66476e-05	0.00553044	0.00149214
	Cell/tissue process	0.659425	3.57841e-07	0.0861905	8.25197e-05	0.819374	0.876451	4.71427e-06	1.30041e-07	0.00130165	0.0166936	0.00709965	8.2088e-07	0.333403	0.186512	0.23493	0.0769174	0.00956425	0.00846867	0	0.000591881	4.0723e-13	0	0	3.16988e-08	2.22045e-16	1.32731e-06	0.0113564	0.153548	2.71818e-08	0.728381	7.11599e-10	0.576003	0.294153	1.12393e-07	1.20108e-05	0.00727542	2.27328e-08	0.0476835	1.45454e-05	1	5.59808e-07	0.0385049	0.546457	0.281743	0.0351865
	Ion transport	1.03548e-09	0	0.0442116	0	2.44894e-06	0.024421	0	0	2.54397e-05	0.000100883	8.86455e-11	0.331098	3.71341e-09	0.000799361	0.212481	7.39819e-11	6.86532e-10	0.000305203	6.43929e-11	0.3059	0.00231218	2.066e-05	4.34786e-05	0.00254091	0.0743549	0.589907	0.000414067	9.46176e-12	0	0.00171972	0	1.0174e-06	0.203024	0	1.17684e-14	0.000272143	0.193602	1.01691e-08	0.574398	5.59808e-07	1	0.775918	9.17034e-06	0.00639674	0.00216992
	Cell adhesion	0.022996	7.91304e-06	0.349078	0.000314142	0.0340002	0.145886	0.000107565	2.87465e-06	0.000133367	0.180392	0.00100595	0.395295	0.0141756	0.153206	0.478941	0.00563065	0.00104755	0.00107528	0.00224559	0.778434	0.0374435	0.0230957	0.0180301	0.0125619	0.258331	0.560902	0.00145118	0.0092738	1.85814e-06	0.097353	6.40994e-06	0.0238064	0.452264	2.70436e-05	2.14984e-05	0.000935878	0.80083	0.00319914	0.543441	0.0385049	0.775918	1	0.0685548	0.184723	0.00562359
	Signaling pathway	0.242127	3.73065e-08	0.191947	7.26393e-06	0.452445	0.920304	3.27767e-07	1.49131e-08	0.000903472	0.111198	0.00176133	6.83529e-06	0.116982	0.43573	0.352406	0.0189768	0.00273239	0.00625196	0	0.0033421	1.07101e-11	0	0	1.37345e-07	1.05693e-13	1.29424e-05	0.00840762	0.0341026	2.6475e-09	0.971138	2.69336e-11	0.288582	0.421556	6.17432e-09	1.96797e-06	0.00538285	2.29958e-06	0.0161176	8.66476e-05	0.546457	9.17034e-06	0.0685548	1	0.513181	0.0274057
	Protease activity	0.150021	1.15115e-06	0.57806	0.000192278	0.24194	0.64544	2.92195e-05	3.53932e-07	0.000606455	0.793625	0.00258776	0.0013943	0.0822464	0.970872	0.628686	0.0226932	0.00315199	0.0043465	2.22045e-16	0.087171	4.25203e-07	1.14167e-10	5.35168e-10	7.30955e-06	8.94784e-06	0.00323789	0.00585153	0.0420194	1.32075e-07	0.594188	1.37058e-07	0.161569	0.698042	2.47882e-06	1.0889e-05	0.0037506	0.0259978	0.0137288	0.00553044	0.281743	0.00639674	0.184723	0.513181	1	0.0198354
	Cell migration	0.0396355	0.315253	0.0127167	0.139061	0.0399602	0.0412451	0.172799	0.385836	0.48009	0.0149099	0.130536	0.00100488	0.050846	0.0189972	0.0153786	0.0689256	0.138582	0.736267	2.56097e-05	0.00490789	0.00012348	9.63961e-05	7.93707e-05	4.57354e-05	0.000605361	0.0014806	0.818178	0.0545955	0.395416	0.0313442	0.27293	0.0470457	0.017568	0.221927	0.300274	0.680846	0.00407212	0.100376	0.00149214	0.0351865	0.00216992	0.00562359	0.0274057	0.0198354	1
