# Supplementary material for: Comparative analyses of Netherton syndrome patients and Spink5 conditional knock-out mice uncover disease-relevant pathways
Source: Commun Biol. 2024 Feb 5;7:152. doi: 10.1038/s42003-024-05780-y (PMC10844249; doi:10.1038/s42003-024-05780-y)
Supplement: Supplementary file 6 — Supplementary Data 3 [file 42003_2024_5780_MOESM6_ESM.xlsx]

## Sheet: Results
	Gene symbol (human)	Gene name	Protein ID	Mouse_Homologues	Biological Process GO term_ID	Biological Process GO term	Adjusted P value of GO term enrichment	GO_category	Protein expression fold change (log2)_NS patient lesional skin	Adjusted P value_NS patient lesional skin	Protein expression fold change (log2)_Spink5 cKO lesional skin	Adjusted P value_Spink5 cKO lesional skin
65	COL1A1	collagen type I alpha 1 chain	P02452	['Col1a1']	GO:0030199	collagen fibril organization	1.37439e-06	Cell adhesion	-2.99089	1.09577e-05	-1.10556	0.042324
66	COL1A2	collagen type I alpha 2 chain	P08123	['Col1a2']	GO:0030199	collagen fibril organization	1.37439e-06	Cell adhesion	-2.65806	2.05158e-05	-1.16245	0.0343987
67	COL2A1	collagen type II alpha 1 chain	P02458	['Col2a1']	GO:0030199	collagen fibril organization	1.37439e-06	Cell adhesion	-2.86551	6.0571e-05	-0.897781	0.0192042
68	COL3A1	collagen type III alpha 1 chain	P02461	['Col3a1']	GO:0030199	collagen fibril organization	1.37439e-06	Cell adhesion	-2.84537	1.21671e-05	-0.934706	0.0114358
86	COL3A1	collagen type III alpha 1 chain	P02461	['Col3a1']	GO:0050776	regulation of immune response	2.4391e-06	Immune/inflammatory response	-2.84537	1.21671e-05	-0.934706	0.0114358
61	COL1A1	collagen type I alpha 1 chain	P02452	['Col1a1']	GO:0001501	skeletal system development	6.11381e-05	Cell/tissue process	-2.99089	1.09577e-05	-1.10556	0.042324
62	COL1A2	collagen type I alpha 2 chain	P08123	['Col1a2']	GO:0001501	skeletal system development	6.11381e-05	Cell/tissue process	-2.65806	2.05158e-05	-1.16245	0.0343987
63	COL2A1	collagen type II alpha 1 chain	P02458	['Col2a1']	GO:0001501	skeletal system development	6.11381e-05	Cell/tissue process	-2.86551	6.0571e-05	-0.897781	0.0192042
64	COL3A1	collagen type III alpha 1 chain	P02461	['Col3a1']	GO:0001501	skeletal system development	6.11381e-05	Cell/tissue process	-2.84537	1.21671e-05	-0.934706	0.0114358
69	COL1A1	collagen type I alpha 1 chain	P02452	['Col1a1']	GO:0071230	cellular response to amino acid stimulus	0.000340157	Cell metabolism	-2.99089	1.09577e-05	-1.10556	0.042324
70	COL1A2	collagen type I alpha 2 chain	P08123	['Col1a2']	GO:0071230	cellular response to amino acid stimulus	0.000340157	Cell metabolism	-2.65806	2.05158e-05	-1.16245	0.0343987
71	COL3A1	collagen type III alpha 1 chain	P02461	['Col3a1']	GO:0071230	cellular response to amino acid stimulus	0.000340157	Cell metabolism	-2.84537	1.21671e-05	-0.934706	0.0114358
25	S100A8	S100 calcium binding protein A8	P05109	['S100a8']	GO:0050832	defense response to fungus	0.000790131	Immune/inflammatory response	4.92361	0.000556061	1.46358	0.00545615
26	S100A9	S100 calcium binding protein A9	P06702	['S100a9']	GO:0050832	defense response to fungus	0.000790131	Immune/inflammatory response	5.03932	2.61894e-09	3.01374	0.00123758
27	ARG1	arginase 1	P05089	['Arg1']	GO:0050832	defense response to fungus	0.000790131	Immune/inflammatory response	2.81269	0.00147054	0.719973	0.0242785
28	LTF	lactotransferrin	P02788	['Ltf']	GO:0050832	defense response to fungus	0.000790131	Immune/inflammatory response	3.69871	0.032311	1.40214	0.00607698
29	MPO	myeloperoxidase	P05164	['Mpo']	GO:0050832	defense response to fungus	0.000790131	Immune/inflammatory response	4.07322	0.00107234	1.12151	0.0137288
0	ATP6V1E1	ATPase H+ transporting V1 subunit E1	P36543	['Atp6v1e1']	GO:0006914	autophagy	0.00110531	Cell/tissue process	3.1164	3.6388e-06	0.651404	0.0236702
1	PYCARD	PYD and CARD domain containing	Q9ULZ3	['Pycard']	GO:0006914	autophagy	0.00110531	Cell/tissue process	3.44538	8.18752e-06	0.819817	0.00382817
2	S100A8	S100 calcium binding protein A8	P05109	['S100a8']	GO:0006914	autophagy	0.00110531	Cell/tissue process	4.92361	0.000556061	1.46358	0.00545615
3	S100A9	S100 calcium binding protein A9	P06702	['S100a9']	GO:0006914	autophagy	0.00110531	Cell/tissue process	5.03932	2.61894e-09	3.01374	0.00123758
4	VPS4B	vacuolar protein sorting 4 homolog B	O75351	['Vps4b']	GO:0006914	autophagy	0.00110531	Cell/tissue process	1.71646	0.0282644	0.660394	0.0353149
5	PYCARD	PYD and CARD domain containing	Q9ULZ3	['Pycard']	GO:0051092	positive regulation of NF-kappaB transcription factor activity	0.00110531	Signaling pathway	3.44538	8.18752e-06	0.819817	0.00382817
6	S100A8	S100 calcium binding protein A8	P05109	['S100a8']	GO:0051092	positive regulation of NF-kappaB transcription factor activity	0.00110531	Signaling pathway	4.92361	0.000556061	1.46358	0.00545615
7	S100A9	S100 calcium binding protein A9	P06702	['S100a9']	GO:0051092	positive regulation of NF-kappaB transcription factor activity	0.00110531	Signaling pathway	5.03932	2.61894e-09	3.01374	0.00123758
8	LTF	lactotransferrin	P02788	['Ltf']	GO:0051092	positive regulation of NF-kappaB transcription factor activity	0.00110531	Signaling pathway	3.69871	0.032311	1.40214	0.00607698
87	COL3A1	collagen type III alpha 1 chain	P02461	['Col3a1']	GO:0030168	platelet activation	0.00201856	Cell/tissue process	-2.84537	1.21671e-05	-0.934706	0.0114358
88	CD34	CD34 molecule	P28906	['Cd34']	GO:0050900	leukocyte migration	0.00226786	Immune/inflammatory response	-2.23925	0.00237575	-0.607808	0.0373496
72	COL1A1	collagen type I alpha 1 chain	P02452	['Col1a1']	GO:0060351	cartilage development involved in endochondral bone morphogenesis	0.00297442	Cell/tissue process	-2.99089	1.09577e-05	-1.10556	0.042324
73	COL2A1	collagen type II alpha 1 chain	P02458	['Col2a1']	GO:0060351	cartilage development involved in endochondral bone morphogenesis	0.00297442	Cell/tissue process	-2.86551	6.0571e-05	-0.897781	0.0192042
30	S100A8	S100 calcium binding protein A8	P05109	['S100a8']	GO:0070488	neutrophil aggregation	0.00309441	Immune/inflammatory response	4.92361	0.000556061	1.46358	0.00545615
31	S100A9	S100 calcium binding protein A9	P06702	['S100a9']	GO:0070488	neutrophil aggregation	0.00309441	Immune/inflammatory response	5.03932	2.61894e-09	3.01374	0.00123758
14	PYCARD	PYD and CARD domain containing	Q9ULZ3	['Pycard']	GO:0032602	chemokine production	0.00463816	Immune/inflammatory response	3.44538	8.18752e-06	0.819817	0.00382817
78	COL1A1	collagen type I alpha 1 chain	P02452	['Col1a1']	GO:0043589	skin morphogenesis	0.00534822	Cell/tissue process	-2.99089	1.09577e-05	-1.10556	0.042324
79	COL1A2	collagen type I alpha 2 chain	P08123	['Col1a2']	GO:0043589	skin morphogenesis	0.00534822	Cell/tissue process	-2.65806	2.05158e-05	-1.16245	0.0343987
32	S100A8	S100 calcium binding protein A8	P05109	['S100a8']	GO:0032119	sequestering of zinc ion	0.00617961	Cell metabolism	4.92361	0.000556061	1.46358	0.00545615
33	S100A9	S100 calcium binding protein A9	P06702	['S100a9']	GO:0032119	sequestering of zinc ion	0.00617961	Cell metabolism	5.03932	2.61894e-09	3.01374	0.00123758
34	S100A8	S100 calcium binding protein A8	P05109	['S100a8']	GO:0002793	positive regulation of peptide secretion	0.00617961	Cell metabolism	4.92361	0.000556061	1.46358	0.00545615
35	FGG	fibrinogen gamma chain	P02679	['Fgg']	GO:0002793	positive regulation of peptide secretion	0.00617961	Cell metabolism	1.44482	0.0044793	0.916431	0.0181179
60	ERP44	endoplasmic reticulum protein 44	Q9BS26	['Erp44']	GO:0045454	cell redox homeostasis	0.00628118	Cell metabolism	2.47961	0.00156832	0.556861	0.0115316
18	PYCARD	PYD and CARD domain containing	Q9ULZ3	['Pycard']	GO:0006919	activation of cysteine-type endopeptidase activity involved in apoptotic process	0.00726372	Cell/tissue process	3.44538	8.18752e-06	0.819817	0.00382817
19	S100A8	S100 calcium binding protein A8	P05109	['S100a8']	GO:0006919	activation of cysteine-type endopeptidase activity involved in apoptotic process	0.00726372	Cell/tissue process	4.92361	0.000556061	1.46358	0.00545615
20	S100A9	S100 calcium binding protein A9	P06702	['S100a9']	GO:0006919	activation of cysteine-type endopeptidase activity involved in apoptotic process	0.00726372	Cell/tissue process	5.03932	2.61894e-09	3.01374	0.00123758
57	VPS4B	vacuolar protein sorting 4 homolog B	O75351	['Vps4b']	GO:0090611	ubiquitin-independent protein catabolic process via the multivesicular body sorting pathway	0.00771876	Cell metabolism	1.71646	0.0282644	0.660394	0.0353149
58	PDCD6IP	programmed cell death 6 interacting protein	Q8WUM4	['Pdcd6ip']	GO:0090611	ubiquitin-independent protein catabolic process via the multivesicular body sorting pathway	0.00771876	Cell metabolism	5.59015	1.81209e-07	0.585435	0.0372155
80	COL1A2	collagen type I alpha 2 chain	P08123	['Col1a2']	GO:0070208	protein heterotrimerization	0.00830831	Cell/tissue process	-2.65806	2.05158e-05	-1.16245	0.0343987
59	PABPC1	poly(A) binding protein cytoplasmic 1	P11940	['Pabpc1']	GO:0043488	regulation of mRNA stability	0.0110022	Cell/tissue process	1.49291	0.00401799	0.621968	0.0169813
83	COL2A1	collagen type II alpha 1 chain	P02458	['Col2a1']	GO:0001894	tissue homeostasis	0.0112605	Cell/tissue process	-2.86551	6.0571e-05	-0.897781	0.0192042
84	COL3A1	collagen type III alpha 1 chain	P02461	['Col3a1']	GO:0001894	tissue homeostasis	0.0112605	Cell/tissue process	-2.84537	1.21671e-05	-0.934706	0.0114358
85	CD34	CD34 molecule	P28906	['Cd34']	GO:0001894	tissue homeostasis	0.0112605	Cell/tissue process	-2.23925	0.00237575	-0.607808	0.0373496
49	S100A8	S100 calcium binding protein A8	P05109	['S100a8']	GO:0002523	leukocyte migration involved in inflammatory response	0.0169057	Immune/inflammatory response	4.92361	0.000556061	1.46358	0.00545615
50	S100A9	S100 calcium binding protein A9	P06702	['S100a9']	GO:0002523	leukocyte migration involved in inflammatory response	0.0169057	Immune/inflammatory response	5.03932	2.61894e-09	3.01374	0.00123758
21	PYCARD	PYD and CARD domain containing	Q9ULZ3	['Pycard']	GO:0006954	inflammatory response	0.0201893	Immune/inflammatory response	3.44538	8.18752e-06	0.819817	0.00382817
22	S100A8	S100 calcium binding protein A8	P05109	['S100a8']	GO:0006954	inflammatory response	0.0201893	Immune/inflammatory response	4.92361	0.000556061	1.46358	0.00545615
23	S100A9	S100 calcium binding protein A9	P06702	['S100a9']	GO:0006954	inflammatory response	0.0201893	Immune/inflammatory response	5.03932	2.61894e-09	3.01374	0.00123758
24	IL36G	interleukin 36 gamma	Q9NZH8	['Il36g']	GO:0006954	inflammatory response	0.0201893	Immune/inflammatory response	4.33167	0.00264073	1.03403	0.0137288
74	COL1A1	collagen type I alpha 1 chain	P02452	['Col1a1']	GO:0001568	blood vessel development	0.0224067	Cell/tissue process	-2.99089	1.09577e-05	-1.10556	0.042324
75	COL1A2	collagen type I alpha 2 chain	P08123	['Col1a2']	GO:0001568	blood vessel development	0.0224067	Cell/tissue process	-2.65806	2.05158e-05	-1.16245	0.0343987
76	COL3A1	collagen type III alpha 1 chain	P02461	['Col3a1']	GO:0001568	blood vessel development	0.0224067	Cell/tissue process	-2.84537	1.21671e-05	-0.934706	0.0114358
77	CD34	CD34 molecule	P28906	['Cd34']	GO:0001568	blood vessel development	0.0224067	Cell/tissue process	-2.23925	0.00237575	-0.607808	0.0373496
36	S100A8	S100 calcium binding protein A8	P05109	['S100a8']	GO:0014002	astrocyte development	0.0244989	Cell/tissue process	4.92361	0.000556061	1.46358	0.00545615
37	S100A9	S100 calcium binding protein A9	P06702	['S100a9']	GO:0014002	astrocyte development	0.0244989	Cell/tissue process	5.03932	2.61894e-09	3.01374	0.00123758
9	PYCARD	PYD and CARD domain containing	Q9ULZ3	['Pycard']	GO:0051493	regulation of cytoskeleton organization	0.0290277	Cell/tissue process	3.44538	8.18752e-06	0.819817	0.00382817
10	S100A8	S100 calcium binding protein A8	P05109	['S100a8']	GO:0051493	regulation of cytoskeleton organization	0.0290277	Cell/tissue process	4.92361	0.000556061	1.46358	0.00545615
11	S100A9	S100 calcium binding protein A9	P06702	['S100a9']	GO:0051493	regulation of cytoskeleton organization	0.0290277	Cell/tissue process	5.03932	2.61894e-09	3.01374	0.00123758
12	VPS4B	vacuolar protein sorting 4 homolog B	O75351	['Vps4b']	GO:0051493	regulation of cytoskeleton organization	0.0290277	Cell/tissue process	1.71646	0.0282644	0.660394	0.0353149
13	PDCD6IP	programmed cell death 6 interacting protein	Q8WUM4	['Pdcd6ip']	GO:0051493	regulation of cytoskeleton organization	0.0290277	Cell/tissue process	5.59015	1.81209e-07	0.585435	0.0372155
38	S100A8	S100 calcium binding protein A8	P05109	['S100a8']	GO:0007165	signal transduction	0.0305085	Signaling pathway	4.92361	0.000556061	1.46358	0.00545615
39	S100A9	S100 calcium binding protein A9	P06702	['S100a9']	GO:0007165	signal transduction	0.0305085	Signaling pathway	5.03932	2.61894e-09	3.01374	0.00123758
40	ARG1	arginase 1	P05089	['Arg1']	GO:0007165	signal transduction	0.0305085	Signaling pathway	2.81269	0.00147054	0.719973	0.0242785
41	LTF	lactotransferrin	P02788	['Ltf']	GO:0007165	signal transduction	0.0305085	Signaling pathway	3.69871	0.032311	1.40214	0.00607698
42	FGG	fibrinogen gamma chain	P02679	['Fgg']	GO:0007165	signal transduction	0.0305085	Signaling pathway	1.44482	0.0044793	0.916431	0.0181179
43	CLIC3	chloride intracellular channel 3	O95833	['Clic3']	GO:0007165	signal transduction	0.0305085	Signaling pathway	3.60922	0.00170452	0.557861	0.0113694
44	CRABP2	cellular retinoic acid binding protein 2	P29373	['Crabp2']	GO:0007165	signal transduction	0.0305085	Signaling pathway	2.25633	6.41212e-05	1.15264	0.00364626
45	FABP5	fatty acid binding protein 5	Q01469	['Fabp5']	GO:0007165	signal transduction	0.0305085	Signaling pathway	3.9053	1.73591e-06	1.65047	0.0372155
46	YWHAZ	tyrosine 3-monooxygenase/tryptophan 5-monooxygenase activation protein zeta	P63104	['Ywhaz']	GO:0007165	signal transduction	0.0305085	Signaling pathway	1.44611	9.97612e-05	0.564734	0.0332659
51	VPS4B	vacuolar protein sorting 4 homolog B	O75351	['Vps4b']	GO:0039702	viral budding via host ESCRT complex	0.0335363	Cell/tissue process	1.71646	0.0282644	0.660394	0.0353149
52	PDCD6IP	programmed cell death 6 interacting protein	Q8WUM4	['Pdcd6ip']	GO:0039702	viral budding via host ESCRT complex	0.0335363	Cell/tissue process	5.59015	1.81209e-07	0.585435	0.0372155
15	PYCARD	PYD and CARD domain containing	Q9ULZ3	['Pycard']	GO:0001816	cytokine production	0.0380248	Immune/inflammatory response	3.44538	8.18752e-06	0.819817	0.00382817
16	ARG1	arginase 1	P05089	['Arg1']	GO:0001816	cytokine production	0.0380248	Immune/inflammatory response	2.81269	0.00147054	0.719973	0.0242785
17	LTF	lactotransferrin	P02788	['Ltf']	GO:0001816	cytokine production	0.0380248	Immune/inflammatory response	3.69871	0.032311	1.40214	0.00607698
81	COL1A2	collagen type I alpha 2 chain	P08123	['Col1a2']	GO:0008217	regulation of blood pressure	0.0380516	Cell/tissue process	-2.65806	2.05158e-05	-1.16245	0.0343987
82	CD34	CD34 molecule	P28906	['Cd34']	GO:0008217	regulation of blood pressure	0.0380516	Cell/tissue process	-2.23925	0.00237575	-0.607808	0.0373496
53	VPS4B	vacuolar protein sorting 4 homolog B	O75351	['Vps4b']	GO:0006997	nucleus organization	0.0395165	Cell/tissue process	1.71646	0.0282644	0.660394	0.0353149
54	PDCD6IP	programmed cell death 6 interacting protein	Q8WUM4	['Pdcd6ip']	GO:0006997	nucleus organization	0.0395165	Cell/tissue process	5.59015	1.81209e-07	0.585435	0.0372155
55	VPS4B	vacuolar protein sorting 4 homolog B	O75351	['Vps4b']	GO:0036258	multivesicular body assembly	0.0469417	Cell/tissue process	1.71646	0.0282644	0.660394	0.0353149
56	PDCD6IP	programmed cell death 6 interacting protein	Q8WUM4	['Pdcd6ip']	GO:0036258	multivesicular body assembly	0.0469417	Cell/tissue process	5.59015	1.81209e-07	0.585435	0.0372155
47	S100A8	S100 calcium binding protein A8	P05109	['S100a8']	GO:2001244	positive regulation of intrinsic apoptotic signaling pathway	0.0498963	Signaling pathway	4.92361	0.000556061	1.46358	0.00545615
48	S100A9	S100 calcium binding protein A9	P06702	['S100a9']	GO:2001244	positive regulation of intrinsic apoptotic signaling pathway	0.0498963	Signaling pathway	5.03932	2.61894e-09	3.01374	0.00123758
