# Supplementary material for: Comparative analyses of Netherton syndrome patients and Spink5 conditional knock-out mice uncover disease-relevant pathways
Source: Commun Biol. 2024 Feb 5;7:152. doi: 10.1038/s42003-024-05780-y (PMC10844249; doi:10.1038/s42003-024-05780-y)
Supplement: Supplementary file 7 — Supplementary Data 4 [file 42003_2024_5780_MOESM7_ESM.xlsx]

## Sheet: Results
	Ensembl_ID	Gene symbol	Gene name	Biological Process GO_ID	Biological Process GO term	GO category	Adjusted P value_GO term enrichment	Gene expression fold change (log2)_Spink5 cKO LYMPH NODE	Adjusted P value_Spink5 cKO LYMPH NODE
0	ENSMUSG00000028262	Clca3a2	chloride channel accessory 3A2	GO:0007165	signal transduction	Signaling pathway	0.000464515	3.15729	3.74445e-09
1	ENSMUSG00000028262	Clca3a2	chloride channel accessory 3A2	GO:0007166	cell surface receptor signaling pathway	Signaling pathway	0.00451856	3.15729	3.74445e-09
2	ENSMUSG00000000182	Fgf23	fibroblast growth factor 23	GO:0030502	negative regulation of bone mineralization	Cell/tissue process	0.00484172	6.08564	1.97766e-08
3	ENSMUSG00000000182	Fgf23	fibroblast growth factor 23	GO:0042127	regulation of cell population proliferation	Cell/tissue process	0.02208	6.08564	1.97766e-08
4	ENSMUSG00000000182	Fgf23	fibroblast growth factor 23	GO:0007165	signal transduction	Signaling pathway	0.000464515	6.08564	1.97766e-08
5	ENSMUSG00000000182	Fgf23	fibroblast growth factor 23	GO:0010980	positive regulation of vitamin D 24-hydroxylase activity	Signaling pathway	0.0209411	6.08564	1.97766e-08
6	ENSMUSG00000000182	Fgf23	fibroblast growth factor 23	GO:0070374	positive regulation of ERK1 and ERK2 cascade	Signaling pathway	0.0105682	6.08564	1.97766e-08
7	ENSMUSG00000000182	Fgf23	fibroblast growth factor 23	GO:0071305	cellular response to vitamin D	Signaling pathway	0.00212324	6.08564	1.97766e-08
8	ENSMUSG00000000182	Fgf23	fibroblast growth factor 23	GO:0034097	response to cytokine	Immune/inflammatory response	0.0194089	6.08564	1.97766e-08
9	ENSMUSG00000000182	Fgf23	fibroblast growth factor 23	GO:0007166	cell surface receptor signaling pathway	Signaling pathway	0.00451856	6.08564	1.97766e-08
10	ENSMUSG00000074695	Il22	interleukin 22	GO:0006954	inflammatory response	Immune/inflammatory response	3.39625e-11	7.18404	5.40736e-08
11	ENSMUSG00000074695	Il22	interleukin 22	GO:0007166	cell surface receptor signaling pathway	Signaling pathway	0.00451856	7.18404	5.40736e-08
12	ENSMUSG00000079597	Cstdc4	cystatin domain containing 4	GO:0007155	cell adhesion	Cell adhesion	0.0211836	4.86858	5.40736e-08
13	ENSMUSG00000079597	Cstdc4	cystatin domain containing 4	GO:0010466	negative regulation of peptidase activity	Protease activity	0.00935406	4.86858	5.40736e-08
14	ENSMUSG00000025929	Il17a	interleukin 17A	GO:0002376	immune system process	Immune/inflammatory response	0.018578	4.40844	5.40736e-08
15	ENSMUSG00000025929	Il17a	interleukin 17A	GO:0006954	inflammatory response	Immune/inflammatory response	3.39625e-11	4.40844	5.40736e-08
16	ENSMUSG00000025929	Il17a	interleukin 17A	GO:0071347	cellular response to interleukin-1	Signaling pathway	0.000248886	4.40844	5.40736e-08
17	ENSMUSG00000025929	Il17a	interleukin 17A	GO:0007165	signal transduction	Signaling pathway	0.000464515	4.40844	5.40736e-08
18	ENSMUSG00000025929	Il17a	interleukin 17A	GO:0034097	response to cytokine	Immune/inflammatory response	0.0194089	4.40844	5.40736e-08
19	ENSMUSG00000025929	Il17a	interleukin 17A	GO:0006955	immune response	Immune/inflammatory response	4.88652e-07	4.40844	5.40736e-08
20	ENSMUSG00000025929	Il17a	interleukin 17A	GO:0007166	cell surface receptor signaling pathway	Signaling pathway	0.00451856	4.40844	5.40736e-08
21	ENSMUSG00000059657	Stfa2l1	stefin A2 like 1	GO:0007155	cell adhesion	Cell adhesion	0.0211836	4.91472	6.63294e-08
22	ENSMUSG00000059657	Stfa2l1	stefin A2 like 1	GO:0010466	negative regulation of peptidase activity	Protease activity	0.00935406	4.91472	6.63294e-08
23	ENSMUSG00000016024	Lbp	lipopolysaccharide binding protein	GO:0002376	immune system process	Immune/inflammatory response	0.018578	2.48217	2.93991e-07
24	ENSMUSG00000016024	Lbp	lipopolysaccharide binding protein	GO:0006954	inflammatory response	Immune/inflammatory response	3.39625e-11	2.48217	2.93991e-07
25	ENSMUSG00000016024	Lbp	lipopolysaccharide binding protein	GO:0006935	chemotaxis	Immune/inflammatory response	1.46893e-07	2.48217	2.93991e-07
26	ENSMUSG00000016024	Lbp	lipopolysaccharide binding protein	GO:0007165	signal transduction	Signaling pathway	0.000464515	2.48217	2.93991e-07
27	ENSMUSG00000016024	Lbp	lipopolysaccharide binding protein	GO:0071223	cellular response to lipoteichoic acid	Immune/inflammatory response	0.00170608	2.48217	2.93991e-07
28	ENSMUSG00000016024	Lbp	lipopolysaccharide binding protein	GO:0090023	positive regulation of neutrophil chemotaxis	Immune/inflammatory response	0.0164059	2.48217	2.93991e-07
29	ENSMUSG00000016024	Lbp	lipopolysaccharide binding protein	GO:0006955	immune response	Immune/inflammatory response	4.88652e-07	2.48217	2.93991e-07
30	ENSMUSG00000016024	Lbp	lipopolysaccharide binding protein	GO:0006953	acute-phase response	Immune/inflammatory response	1.46555e-07	2.48217	2.93991e-07
31	ENSMUSG00000016024	Lbp	lipopolysaccharide binding protein	GO:0007166	cell surface receptor signaling pathway	Signaling pathway	0.00451856	2.48217	2.93991e-07
32	ENSMUSG00000026166	Ccl20	chemokine (C-C motif) ligand 20	GO:0002376	immune system process	Immune/inflammatory response	0.018578	4.88416	7.60307e-06
33	ENSMUSG00000026166	Ccl20	chemokine (C-C motif) ligand 20	GO:0006954	inflammatory response	Immune/inflammatory response	3.39625e-11	4.88416	7.60307e-06
34	ENSMUSG00000026166	Ccl20	chemokine (C-C motif) ligand 20	GO:0006935	chemotaxis	Immune/inflammatory response	1.46893e-07	4.88416	7.60307e-06
35	ENSMUSG00000026166	Ccl20	chemokine (C-C motif) ligand 20	GO:0071347	cellular response to interleukin-1	Signaling pathway	0.000248886	4.88416	7.60307e-06
36	ENSMUSG00000026166	Ccl20	chemokine (C-C motif) ligand 20	GO:0002292	T cell differentiation involved in immune response	Signaling pathway	0.0277971	4.88416	7.60307e-06
37	ENSMUSG00000026166	Ccl20	chemokine (C-C motif) ligand 20	GO:0007165	signal transduction	Signaling pathway	0.000464515	4.88416	7.60307e-06
38	ENSMUSG00000026166	Ccl20	chemokine (C-C motif) ligand 20	GO:0070374	positive regulation of ERK1 and ERK2 cascade	Signaling pathway	0.0105682	4.88416	7.60307e-06
39	ENSMUSG00000026166	Ccl20	chemokine (C-C motif) ligand 20	GO:0034097	response to cytokine	Immune/inflammatory response	0.0194089	4.88416	7.60307e-06
40	ENSMUSG00000026166	Ccl20	chemokine (C-C motif) ligand 20	GO:0006955	immune response	Immune/inflammatory response	4.88652e-07	4.88416	7.60307e-06
41	ENSMUSG00000026166	Ccl20	chemokine (C-C motif) ligand 20	GO:0007166	cell surface receptor signaling pathway	Signaling pathway	0.00451856	4.88416	7.60307e-06
42	ENSMUSG00000026582	Sele	selectin, endothelial cell	GO:0002376	immune system process	Immune/inflammatory response	0.018578	2.43127	7.60307e-06
43	ENSMUSG00000026582	Sele	selectin, endothelial cell	GO:0006954	inflammatory response	Immune/inflammatory response	3.39625e-11	2.43127	7.60307e-06
44	ENSMUSG00000026582	Sele	selectin, endothelial cell	GO:0007155	cell adhesion	Cell adhesion	0.0211836	2.43127	7.60307e-06
45	ENSMUSG00000026582	Sele	selectin, endothelial cell	GO:0034097	response to cytokine	Immune/inflammatory response	0.0194089	2.43127	7.60307e-06
46	ENSMUSG00000022026	Olfm4	olfactomedin 4	GO:0002376	immune system process	Immune/inflammatory response	0.018578	2.37766	2.34148e-05
47	ENSMUSG00000022026	Olfm4	olfactomedin 4	GO:0007155	cell adhesion	Cell adhesion	0.0211836	2.37766	2.34148e-05
48	ENSMUSG00000022026	Olfm4	olfactomedin 4	GO:0007165	signal transduction	Signaling pathway	0.000464515	2.37766	2.34148e-05
49	ENSMUSG00000022026	Olfm4	olfactomedin 4	GO:0006955	immune response	Immune/inflammatory response	4.88652e-07	2.37766	2.34148e-05
50	ENSMUSG00000071562	Stfa1	stefin A1	GO:0007155	cell adhesion	Cell adhesion	0.0211836	4.43882	3.27884e-05
51	ENSMUSG00000071562	Stfa1	stefin A1	GO:0010466	negative regulation of peptidase activity	Protease activity	0.00935406	4.43882	3.27884e-05
52	ENSMUSG00000022902	Stfa2	stefin A2	GO:0007155	cell adhesion	Cell adhesion	0.0211836	6.80084	3.94449e-05
53	ENSMUSG00000022902	Stfa2	stefin A2	GO:0010466	negative regulation of peptidase activity	Protease activity	0.00935406	6.80084	3.94449e-05
54	ENSMUSG00000045613	Chrm2	cholinergic receptor, muscarinic 2, cardiac	GO:0007165	signal transduction	Signaling pathway	0.000464515	2.71147	4.96454e-05
55	ENSMUSG00000045613	Chrm2	cholinergic receptor, muscarinic 2, cardiac	GO:0007166	cell surface receptor signaling pathway	Signaling pathway	0.00451856	2.71147	4.96454e-05
56	ENSMUSG00000025804	Ccr1	chemokine (C-C motif) receptor 1	GO:0002376	immune system process	Immune/inflammatory response	0.018578	1.88065	5.26447e-05
57	ENSMUSG00000025804	Ccr1	chemokine (C-C motif) receptor 1	GO:0006954	inflammatory response	Immune/inflammatory response	3.39625e-11	1.88065	5.26447e-05
58	ENSMUSG00000025804	Ccr1	chemokine (C-C motif) receptor 1	GO:0007204	positive regulation of cytosolic calcium ion concentration	Ion transport	0.0006223	1.88065	5.26447e-05
59	ENSMUSG00000025804	Ccr1	chemokine (C-C motif) receptor 1	GO:0030502	negative regulation of bone mineralization	Cell/tissue process	0.00484172	1.88065	5.26447e-05
60	ENSMUSG00000025804	Ccr1	chemokine (C-C motif) receptor 1	GO:0006935	chemotaxis	Immune/inflammatory response	1.46893e-07	1.88065	5.26447e-05
61	ENSMUSG00000025804	Ccr1	chemokine (C-C motif) receptor 1	GO:0007165	signal transduction	Signaling pathway	0.000464515	1.88065	5.26447e-05
62	ENSMUSG00000025804	Ccr1	chemokine (C-C motif) receptor 1	GO:0070374	positive regulation of ERK1 and ERK2 cascade	Signaling pathway	0.0105682	1.88065	5.26447e-05
63	ENSMUSG00000025804	Ccr1	chemokine (C-C motif) receptor 1	GO:0034097	response to cytokine	Immune/inflammatory response	0.0194089	1.88065	5.26447e-05
64	ENSMUSG00000025804	Ccr1	chemokine (C-C motif) receptor 1	GO:0006955	immune response	Immune/inflammatory response	4.88652e-07	1.88065	5.26447e-05
65	ENSMUSG00000025804	Ccr1	chemokine (C-C motif) receptor 1	GO:0007166	cell surface receptor signaling pathway	Signaling pathway	0.00451856	1.88065	5.26447e-05
66	ENSMUSG00000040026	Saa3	serum amyloid A 3	GO:0006954	inflammatory response	Immune/inflammatory response	3.39625e-11	6.28773	6.78418e-05
67	ENSMUSG00000040026	Saa3	serum amyloid A 3	GO:0006935	chemotaxis	Immune/inflammatory response	1.46893e-07	6.28773	6.78418e-05
68	ENSMUSG00000040026	Saa3	serum amyloid A 3	GO:0071347	cellular response to interleukin-1	Signaling pathway	0.000248886	6.28773	6.78418e-05
69	ENSMUSG00000040026	Saa3	serum amyloid A 3	GO:0007165	signal transduction	Signaling pathway	0.000464515	6.28773	6.78418e-05
70	ENSMUSG00000040026	Saa3	serum amyloid A 3	GO:0034097	response to cytokine	Immune/inflammatory response	0.0194089	6.28773	6.78418e-05
71	ENSMUSG00000040026	Saa3	serum amyloid A 3	GO:0006953	acute-phase response	Immune/inflammatory response	1.46555e-07	6.28773	6.78418e-05
72	ENSMUSG00000045551	Fpr1	formyl peptide receptor 1	GO:0002376	immune system process	Immune/inflammatory response	0.018578	2.53774	7.07641e-05
73	ENSMUSG00000045551	Fpr1	formyl peptide receptor 1	GO:0006954	inflammatory response	Immune/inflammatory response	3.39625e-11	2.53774	7.07641e-05
74	ENSMUSG00000045551	Fpr1	formyl peptide receptor 1	GO:0007204	positive regulation of cytosolic calcium ion concentration	Ion transport	0.0006223	2.53774	7.07641e-05
75	ENSMUSG00000045551	Fpr1	formyl peptide receptor 1	GO:0002430	complement receptor mediated signaling pathway	Signaling pathway	0.00308319	2.53774	7.07641e-05
76	ENSMUSG00000045551	Fpr1	formyl peptide receptor 1	GO:0006935	chemotaxis	Immune/inflammatory response	1.46893e-07	2.53774	7.07641e-05
77	ENSMUSG00000045551	Fpr1	formyl peptide receptor 1	GO:0007200	phospholipase C-activating G protein-coupled receptor signaling pathway	Signaling pathway	0.00864968	2.53774	7.07641e-05
78	ENSMUSG00000045551	Fpr1	formyl peptide receptor 1	GO:0007165	signal transduction	Signaling pathway	0.000464515	2.53774	7.07641e-05
79	ENSMUSG00000045551	Fpr1	formyl peptide receptor 1	GO:0006955	immune response	Immune/inflammatory response	4.88652e-07	2.53774	7.07641e-05
80	ENSMUSG00000045551	Fpr1	formyl peptide receptor 1	GO:0007166	cell surface receptor signaling pathway	Signaling pathway	0.00451856	2.53774	7.07641e-05
81	ENSMUSG00000055421	Pcdh9	protocadherin 9	GO:0007155	cell adhesion	Cell adhesion	0.0211836	2.88565	8.94208e-05
82	ENSMUSG00000071561	Cstdc5	cystatin domain containing 5	GO:0007155	cell adhesion	Cell adhesion	0.0211836	4.1448	0.000192748
83	ENSMUSG00000071561	Cstdc5	cystatin domain containing 5	GO:0010466	negative regulation of peptidase activity	Protease activity	0.00935406	4.1448	0.000192748
84	ENSMUSG00000011171	Vipr2	vasoactive intestinal peptide receptor 2	GO:0042127	regulation of cell population proliferation	Cell/tissue process	0.02208	1.11205	0.00027628
85	ENSMUSG00000011171	Vipr2	vasoactive intestinal peptide receptor 2	GO:0007165	signal transduction	Signaling pathway	0.000464515	1.11205	0.00027628
86	ENSMUSG00000011171	Vipr2	vasoactive intestinal peptide receptor 2	GO:0007166	cell surface receptor signaling pathway	Signaling pathway	0.00451856	1.11205	0.00027628
87	ENSMUSG00000044365	Cxxc4	CXXC finger 4	GO:0007165	signal transduction	Signaling pathway	0.000464515	1.63859	0.000838565
88	ENSMUSG00000044365	Cxxc4	CXXC finger 4	GO:0007166	cell surface receptor signaling pathway	Signaling pathway	0.00451856	1.63859	0.000838565
89	ENSMUSG00000023473	Celsr3	cadherin, EGF LAG seven-pass G-type receptor 3	GO:0007155	cell adhesion	Cell adhesion	0.0211836	3.2468	0.000902858
90	ENSMUSG00000023473	Celsr3	cadherin, EGF LAG seven-pass G-type receptor 3	GO:0006935	chemotaxis	Immune/inflammatory response	1.46893e-07	3.2468	0.000902858
91	ENSMUSG00000023473	Celsr3	cadherin, EGF LAG seven-pass G-type receptor 3	GO:0007165	signal transduction	Signaling pathway	0.000464515	3.2468	0.000902858
92	ENSMUSG00000023473	Celsr3	cadherin, EGF LAG seven-pass G-type receptor 3	GO:0007166	cell surface receptor signaling pathway	Signaling pathway	0.00451856	3.2468	0.000902858
93	ENSMUSG00000060591	Ifitm2	interferon induced transmembrane protein 2	GO:0002376	immune system process	Immune/inflammatory response	0.018578	1.20474	0.00149929
94	ENSMUSG00000060591	Ifitm2	interferon induced transmembrane protein 2	GO:0034097	response to cytokine	Immune/inflammatory response	0.0194089	1.20474	0.00149929
95	ENSMUSG00000060591	Ifitm2	interferon induced transmembrane protein 2	GO:0006955	immune response	Immune/inflammatory response	4.88652e-07	1.20474	0.00149929
96	ENSMUSG00000060591	Ifitm2	interferon induced transmembrane protein 2	GO:0009615	response to virus	Immune/inflammatory response	0.00290402	1.20474	0.00149929
97	ENSMUSG00000060591	Ifitm2	interferon induced transmembrane protein 2	GO:0007166	cell surface receptor signaling pathway	Signaling pathway	0.00451856	1.20474	0.00149929
98	ENSMUSG00000026580	Selp	selectin, platelet	GO:0002376	immune system process	Immune/inflammatory response	0.018578	1.94579	0.00155647
99	ENSMUSG00000026580	Selp	selectin, platelet	GO:0006954	inflammatory response	Immune/inflammatory response	3.39625e-11	1.94579	0.00155647
100	ENSMUSG00000026580	Selp	selectin, platelet	GO:0007155	cell adhesion	Cell adhesion	0.0211836	1.94579	0.00155647
101	ENSMUSG00000026580	Selp	selectin, platelet	GO:0007165	signal transduction	Signaling pathway	0.000464515	1.94579	0.00155647
102	ENSMUSG00000026580	Selp	selectin, platelet	GO:0034097	response to cytokine	Immune/inflammatory response	0.0194089	1.94579	0.00155647
103	ENSMUSG00000041872	Il17f	interleukin 17F	GO:0002376	immune system process	Immune/inflammatory response	0.018578	2.43836	0.00205574
104	ENSMUSG00000041872	Il17f	interleukin 17F	GO:0006954	inflammatory response	Immune/inflammatory response	3.39625e-11	2.43836	0.00205574
105	ENSMUSG00000041872	Il17f	interleukin 17F	GO:0007165	signal transduction	Signaling pathway	0.000464515	2.43836	0.00205574
106	ENSMUSG00000041872	Il17f	interleukin 17F	GO:0034097	response to cytokine	Immune/inflammatory response	0.0194089	2.43836	0.00205574
107	ENSMUSG00000041872	Il17f	interleukin 17F	GO:0006955	immune response	Immune/inflammatory response	4.88652e-07	2.43836	0.00205574
108	ENSMUSG00000041872	Il17f	interleukin 17F	GO:0007166	cell surface receptor signaling pathway	Signaling pathway	0.00451856	2.43836	0.00205574
109	ENSMUSG00000006014	Prg4	proteoglycan 4 (megakaryocyte stimulating factor, articular superficial zone protein)	GO:0002376	immune system process	Immune/inflammatory response	0.018578	3.15406	0.00209648
110	ENSMUSG00000006014	Prg4	proteoglycan 4 (megakaryocyte stimulating factor, articular superficial zone protein)	GO:0042127	regulation of cell population proliferation	Cell/tissue process	0.02208	3.15406	0.00209648
111	ENSMUSG00000006014	Prg4	proteoglycan 4 (megakaryocyte stimulating factor, articular superficial zone protein)	GO:0006955	immune response	Immune/inflammatory response	4.88652e-07	3.15406	0.00209648
112	ENSMUSG00000002565	Scin	scinderin	GO:0002376	immune system process	Immune/inflammatory response	0.018578	1.87255	0.00224469
113	ENSMUSG00000002565	Scin	scinderin	GO:0042127	regulation of cell population proliferation	Cell/tissue process	0.02208	1.87255	0.00224469
114	ENSMUSG00000095620	Csta2	cystatin A family member 2	GO:0007155	cell adhesion	Cell adhesion	0.0211836	4.21108	0.00242369
115	ENSMUSG00000095620	Csta2	cystatin A family member 2	GO:0010466	negative regulation of peptidase activity	Protease activity	0.00935406	4.21108	0.00242369
116	ENSMUSG00000022868	Ahsg	alpha-2-HS-glycoprotein	GO:0006954	inflammatory response	Immune/inflammatory response	3.39625e-11	2.09714	0.00251481
117	ENSMUSG00000022868	Ahsg	alpha-2-HS-glycoprotein	GO:0030502	negative regulation of bone mineralization	Cell/tissue process	0.00484172	2.09714	0.00251481
118	ENSMUSG00000022868	Ahsg	alpha-2-HS-glycoprotein	GO:0010466	negative regulation of peptidase activity	Protease activity	0.00935406	2.09714	0.00251481
119	ENSMUSG00000022868	Ahsg	alpha-2-HS-glycoprotein	GO:0007165	signal transduction	Signaling pathway	0.000464515	2.09714	0.00251481
120	ENSMUSG00000022868	Ahsg	alpha-2-HS-glycoprotein	GO:0006953	acute-phase response	Immune/inflammatory response	1.46555e-07	2.09714	0.00251481
121	ENSMUSG00000022868	Ahsg	alpha-2-HS-glycoprotein	GO:0007166	cell surface receptor signaling pathway	Signaling pathway	0.00451856	2.09714	0.00251481
122	ENSMUSG00000051439	Cd14	CD14 antigen	GO:0002376	immune system process	Immune/inflammatory response	0.018578	1.86888	0.00251481
123	ENSMUSG00000051439	Cd14	CD14 antigen	GO:0006954	inflammatory response	Immune/inflammatory response	3.39625e-11	1.86888	0.00251481
124	ENSMUSG00000051439	Cd14	CD14 antigen	GO:0007165	signal transduction	Signaling pathway	0.000464515	1.86888	0.00251481
125	ENSMUSG00000051439	Cd14	CD14 antigen	GO:0071223	cellular response to lipoteichoic acid	Immune/inflammatory response	0.00170608	1.86888	0.00251481
126	ENSMUSG00000051439	Cd14	CD14 antigen	GO:0034097	response to cytokine	Immune/inflammatory response	0.0194089	1.86888	0.00251481
127	ENSMUSG00000051439	Cd14	CD14 antigen	GO:0045471	response to ethanol	Cell/tissue process	0.0494311	1.86888	0.00251481
128	ENSMUSG00000051439	Cd14	CD14 antigen	GO:0006955	immune response	Immune/inflammatory response	4.88652e-07	1.86888	0.00251481
129	ENSMUSG00000051439	Cd14	CD14 antigen	GO:0007166	cell surface receptor signaling pathway	Signaling pathway	0.00451856	1.86888	0.00251481
130	ENSMUSG00000021575	Ahrr	aryl-hydrocarbon receptor repressor	GO:0007165	signal transduction	Signaling pathway	0.000464515	1.23666	0.00251481
131	ENSMUSG00000053113	Socs3	suppressor of cytokine signaling 3	GO:0006954	inflammatory response	Immune/inflammatory response	3.39625e-11	1.67138	0.00260423
132	ENSMUSG00000053113	Socs3	suppressor of cytokine signaling 3	GO:0007165	signal transduction	Signaling pathway	0.000464515	1.67138	0.00260423
133	ENSMUSG00000053113	Socs3	suppressor of cytokine signaling 3	GO:0034097	response to cytokine	Immune/inflammatory response	0.0194089	1.67138	0.00260423
134	ENSMUSG00000053113	Socs3	suppressor of cytokine signaling 3	GO:0007166	cell surface receptor signaling pathway	Signaling pathway	0.00451856	1.67138	0.00260423
135	ENSMUSG00000015437	Gzmb	granzyme B	GO:0002376	immune system process	Immune/inflammatory response	0.018578	2.25901	0.00269347
136	ENSMUSG00000015437	Gzmb	granzyme B	GO:0007165	signal transduction	Signaling pathway	0.000464515	2.25901	0.00269347
137	ENSMUSG00000015437	Gzmb	granzyme B	GO:0006955	immune response	Immune/inflammatory response	4.88652e-07	2.25901	0.00269347
138	ENSMUSG00000029380	Cxcl1	chemokine (C-X-C motif) ligand 1	GO:0002376	immune system process	Immune/inflammatory response	0.018578	1.43027	0.00275402
139	ENSMUSG00000029380	Cxcl1	chemokine (C-X-C motif) ligand 1	GO:0006954	inflammatory response	Immune/inflammatory response	3.39625e-11	1.43027	0.00275402
140	ENSMUSG00000029380	Cxcl1	chemokine (C-X-C motif) ligand 1	GO:0007204	positive regulation of cytosolic calcium ion concentration	Ion transport	0.0006223	1.43027	0.00275402
141	ENSMUSG00000029380	Cxcl1	chemokine (C-X-C motif) ligand 1	GO:0042127	regulation of cell population proliferation	Cell/tissue process	0.02208	1.43027	0.00275402
142	ENSMUSG00000029380	Cxcl1	chemokine (C-X-C motif) ligand 1	GO:0006935	chemotaxis	Immune/inflammatory response	1.46893e-07	1.43027	0.00275402
143	ENSMUSG00000029380	Cxcl1	chemokine (C-X-C motif) ligand 1	GO:0007165	signal transduction	Signaling pathway	0.000464515	1.43027	0.00275402
144	ENSMUSG00000029380	Cxcl1	chemokine (C-X-C motif) ligand 1	GO:0034097	response to cytokine	Immune/inflammatory response	0.0194089	1.43027	0.00275402
145	ENSMUSG00000029380	Cxcl1	chemokine (C-X-C motif) ligand 1	GO:0006955	immune response	Immune/inflammatory response	4.88652e-07	1.43027	0.00275402
146	ENSMUSG00000029380	Cxcl1	chemokine (C-X-C motif) ligand 1	GO:0007166	cell surface receptor signaling pathway	Signaling pathway	0.00451856	1.43027	0.00275402
147	ENSMUSG00000055978	Fut2	fucosyltransferase 2	GO:0007155	cell adhesion	Cell adhesion	0.0211836	2.42073	0.00373073
148	ENSMUSG00000055978	Fut2	fucosyltransferase 2	GO:0042127	regulation of cell population proliferation	Cell/tissue process	0.02208	2.42073	0.00373073
149	ENSMUSG00000028883	Sema3a	sema domain, immunoglobulin domain (Ig), short basic domain, secreted, (semaphorin) 3A	GO:0006935	chemotaxis	Immune/inflammatory response	1.46893e-07	1.46178	0.00396759
150	ENSMUSG00000028883	Sema3a	sema domain, immunoglobulin domain (Ig), short basic domain, secreted, (semaphorin) 3A	GO:0007165	signal transduction	Signaling pathway	0.000464515	1.46178	0.00396759
151	ENSMUSG00000028883	Sema3a	sema domain, immunoglobulin domain (Ig), short basic domain, secreted, (semaphorin) 3A	GO:0007166	cell surface receptor signaling pathway	Signaling pathway	0.00451856	1.46178	0.00396759
152	ENSMUSG00000054905	Stfa3	stefin A3	GO:0007155	cell adhesion	Cell adhesion	0.0211836	2.96852	0.00402911
153	ENSMUSG00000054905	Stfa3	stefin A3	GO:0010466	negative regulation of peptidase activity	Protease activity	0.00935406	2.96852	0.00402911
154	ENSMUSG00000021091	Serpina3n	serine (or cysteine) peptidase inhibitor, clade A, member 3N	GO:0006954	inflammatory response	Immune/inflammatory response	3.39625e-11	2.09428	0.00407533
155	ENSMUSG00000021091	Serpina3n	serine (or cysteine) peptidase inhibitor, clade A, member 3N	GO:0010466	negative regulation of peptidase activity	Protease activity	0.00935406	2.09428	0.00407533
156	ENSMUSG00000021091	Serpina3n	serine (or cysteine) peptidase inhibitor, clade A, member 3N	GO:0034097	response to cytokine	Immune/inflammatory response	0.0194089	2.09428	0.00407533
157	ENSMUSG00000021091	Serpina3n	serine (or cysteine) peptidase inhibitor, clade A, member 3N	GO:0006953	acute-phase response	Immune/inflammatory response	1.46555e-07	2.09428	0.00407533
158	ENSMUSG00000049130	C5ar1	complement component 5a receptor 1	GO:0002376	immune system process	Immune/inflammatory response	0.018578	2.13138	0.00415775
159	ENSMUSG00000049130	C5ar1	complement component 5a receptor 1	GO:0006954	inflammatory response	Immune/inflammatory response	3.39625e-11	2.13138	0.00415775
160	ENSMUSG00000049130	C5ar1	complement component 5a receptor 1	GO:0007204	positive regulation of cytosolic calcium ion concentration	Ion transport	0.0006223	2.13138	0.00415775
161	ENSMUSG00000049130	C5ar1	complement component 5a receptor 1	GO:0042127	regulation of cell population proliferation	Cell/tissue process	0.02208	2.13138	0.00415775
162	ENSMUSG00000049130	C5ar1	complement component 5a receptor 1	GO:0002430	complement receptor mediated signaling pathway	Signaling pathway	0.00308319	2.13138	0.00415775
163	ENSMUSG00000049130	C5ar1	complement component 5a receptor 1	GO:0006935	chemotaxis	Immune/inflammatory response	1.46893e-07	2.13138	0.00415775
164	ENSMUSG00000049130	C5ar1	complement component 5a receptor 1	GO:0007200	phospholipase C-activating G protein-coupled receptor signaling pathway	Signaling pathway	0.00864968	2.13138	0.00415775
165	ENSMUSG00000049130	C5ar1	complement component 5a receptor 1	GO:0010466	negative regulation of peptidase activity	Protease activity	0.00935406	2.13138	0.00415775
166	ENSMUSG00000049130	C5ar1	complement component 5a receptor 1	GO:0007165	signal transduction	Signaling pathway	0.000464515	2.13138	0.00415775
167	ENSMUSG00000049130	C5ar1	complement component 5a receptor 1	GO:0070374	positive regulation of ERK1 and ERK2 cascade	Signaling pathway	0.0105682	2.13138	0.00415775
168	ENSMUSG00000049130	C5ar1	complement component 5a receptor 1	GO:0090023	positive regulation of neutrophil chemotaxis	Immune/inflammatory response	0.0164059	2.13138	0.00415775
169	ENSMUSG00000049130	C5ar1	complement component 5a receptor 1	GO:0006955	immune response	Immune/inflammatory response	4.88652e-07	2.13138	0.00415775
170	ENSMUSG00000049130	C5ar1	complement component 5a receptor 1	GO:0007166	cell surface receptor signaling pathway	Signaling pathway	0.00451856	2.13138	0.00415775
171	ENSMUSG00000050164	Mchr1	melanin-concentrating hormone receptor 1	GO:0007204	positive regulation of cytosolic calcium ion concentration	Ion transport	0.0006223	4.20173	0.00436401
172	ENSMUSG00000050164	Mchr1	melanin-concentrating hormone receptor 1	GO:0007165	signal transduction	Signaling pathway	0.000464515	4.20173	0.00436401
173	ENSMUSG00000050164	Mchr1	melanin-concentrating hormone receptor 1	GO:0007218	neuropeptide signaling pathway	Signaling pathway	0.0164059	4.20173	0.00436401
174	ENSMUSG00000050164	Mchr1	melanin-concentrating hormone receptor 1	GO:0007166	cell surface receptor signaling pathway	Signaling pathway	0.00451856	4.20173	0.00436401
175	ENSMUSG00000079012	Serpina3m	serine (or cysteine) peptidase inhibitor, clade A, member 3M	GO:0010466	negative regulation of peptidase activity	Protease activity	0.00935406	3.53164	0.00464186
176	ENSMUSG00000079012	Serpina3m	serine (or cysteine) peptidase inhibitor, clade A, member 3M	GO:0034097	response to cytokine	Immune/inflammatory response	0.0194089	3.53164	0.00464186
177	ENSMUSG00000024041	Cryaa	crystallin, alpha A	GO:0010466	negative regulation of peptidase activity	Protease activity	0.00935406	2.25753	0.00479064
178	ENSMUSG00000030069	Prok2	prokineticin 2	GO:0042127	regulation of cell population proliferation	Cell/tissue process	0.02208	3.58396	0.00508523
179	ENSMUSG00000030069	Prok2	prokineticin 2	GO:0006935	chemotaxis	Immune/inflammatory response	1.46893e-07	3.58396	0.00508523
180	ENSMUSG00000030069	Prok2	prokineticin 2	GO:0007218	neuropeptide signaling pathway	Signaling pathway	0.0164059	3.58396	0.00508523
181	ENSMUSG00000028364	Tnc	tenascin C	GO:0007155	cell adhesion	Cell adhesion	0.0211836	1.28258	0.00586202
182	ENSMUSG00000028364	Tnc	tenascin C	GO:0042127	regulation of cell population proliferation	Cell/tissue process	0.02208	1.28258	0.00586202
183	ENSMUSG00000028364	Tnc	tenascin C	GO:0014012	peripheral nervous system axon regeneration	Cell/tissue process	0.0345939	1.28258	0.00586202
184	ENSMUSG00000028364	Tnc	tenascin C	GO:0071305	cellular response to vitamin D	Signaling pathway	0.00212324	1.28258	0.00586202
185	ENSMUSG00000028364	Tnc	tenascin C	GO:0045471	response to ethanol	Cell/tissue process	0.0494311	1.28258	0.00586202
186	ENSMUSG00000019852	Arfgef3	ARFGEF family member 3	GO:0007165	signal transduction	Signaling pathway	0.000464515	1.31745	0.00595379
187	ENSMUSG00000054385	Ceacam2	carcinoembryonic antigen-related cell adhesion molecule 2	GO:0007155	cell adhesion	Cell adhesion	0.0211836	2.54532	0.0063106
188	ENSMUSG00000054385	Ceacam2	carcinoembryonic antigen-related cell adhesion molecule 2	GO:0042127	regulation of cell population proliferation	Cell/tissue process	0.02208	2.54532	0.0063106
189	ENSMUSG00000054385	Ceacam2	carcinoembryonic antigen-related cell adhesion molecule 2	GO:0007166	cell surface receptor signaling pathway	Signaling pathway	0.00451856	2.54532	0.0063106
190	ENSMUSG00000059108	Ifitm6	interferon induced transmembrane protein 6	GO:0002376	immune system process	Immune/inflammatory response	0.018578	2.93298	0.00735737
191	ENSMUSG00000059108	Ifitm6	interferon induced transmembrane protein 6	GO:0007165	signal transduction	Signaling pathway	0.000464515	2.93298	0.00735737
192	ENSMUSG00000059108	Ifitm6	interferon induced transmembrane protein 6	GO:0034097	response to cytokine	Immune/inflammatory response	0.0194089	2.93298	0.00735737
193	ENSMUSG00000059108	Ifitm6	interferon induced transmembrane protein 6	GO:0006955	immune response	Immune/inflammatory response	4.88652e-07	2.93298	0.00735737
194	ENSMUSG00000059108	Ifitm6	interferon induced transmembrane protein 6	GO:0009615	response to virus	Immune/inflammatory response	0.00290402	2.93298	0.00735737
195	ENSMUSG00000059108	Ifitm6	interferon induced transmembrane protein 6	GO:0007166	cell surface receptor signaling pathway	Signaling pathway	0.00451856	2.93298	0.00735737
196	ENSMUSG00000002808	Epdr1	ependymin related protein 1 (zebrafish)	GO:0007155	cell adhesion	Cell adhesion	0.0211836	1.0172	0.00776815
197	ENSMUSG00000079013	Serpina3j	serine (or cysteine) peptidase inhibitor, clade A (alpha-1 antiproteinase, antitrypsin), member 3J	GO:0010466	negative regulation of peptidase activity	Protease activity	0.00935406	3.84508	0.00780924
198	ENSMUSG00000104713	Gbp6	guanylate binding protein 6	GO:0035458	cellular response to interferon-beta	Immune/inflammatory response	0.0018281	-1.25879	0.00902951
199	ENSMUSG00000028602	Tnfrsf8	tumor necrosis factor receptor superfamily, member 8	GO:0007165	signal transduction	Signaling pathway	0.000464515	2.32964	0.009138
200	ENSMUSG00000036422	Pcdh8	protocadherin 8	GO:0007155	cell adhesion	Cell adhesion	0.0211836	2.67513	0.0095043
201	ENSMUSG00000026073	Il1r2	interleukin 1 receptor, type II	GO:0006954	inflammatory response	Immune/inflammatory response	3.39625e-11	2.28747	0.0095043
202	ENSMUSG00000026073	Il1r2	interleukin 1 receptor, type II	GO:0071347	cellular response to interleukin-1	Signaling pathway	0.000248886	2.28747	0.0095043
203	ENSMUSG00000026073	Il1r2	interleukin 1 receptor, type II	GO:0007165	signal transduction	Signaling pathway	0.000464515	2.28747	0.0095043
204	ENSMUSG00000026073	Il1r2	interleukin 1 receptor, type II	GO:0034097	response to cytokine	Immune/inflammatory response	0.0194089	2.28747	0.0095043
205	ENSMUSG00000026073	Il1r2	interleukin 1 receptor, type II	GO:1900016	negative regulation of cytokine production involved in inflammatory response	Immune/inflammatory response	0.0481948	2.28747	0.0095043
206	ENSMUSG00000026073	Il1r2	interleukin 1 receptor, type II	GO:0007166	cell surface receptor signaling pathway	Signaling pathway	0.00451856	2.28747	0.0095043
207	ENSMUSG00000021478	Drd1	dopamine receptor D1	GO:0007204	positive regulation of cytosolic calcium ion concentration	Ion transport	0.0006223	2.73636	0.0115319
208	ENSMUSG00000021478	Drd1	dopamine receptor D1	GO:0007200	phospholipase C-activating G protein-coupled receptor signaling pathway	Signaling pathway	0.00864968	2.73636	0.0115319
209	ENSMUSG00000021478	Drd1	dopamine receptor D1	GO:0007165	signal transduction	Signaling pathway	0.000464515	2.73636	0.0115319
210	ENSMUSG00000021478	Drd1	dopamine receptor D1	GO:0001964	startle response	Cell/tissue process	0.0103039	2.73636	0.0115319
211	ENSMUSG00000021478	Drd1	dopamine receptor D1	GO:0007166	cell surface receptor signaling pathway	Signaling pathway	0.00451856	2.73636	0.0115319
212	ENSMUSG00000038751	Ptk6	PTK6 protein tyrosine kinase 6	GO:0002376	immune system process	Immune/inflammatory response	0.018578	1.89134	0.0115326
213	ENSMUSG00000038751	Ptk6	PTK6 protein tyrosine kinase 6	GO:0007165	signal transduction	Signaling pathway	0.000464515	1.89134	0.0115326
214	ENSMUSG00000038751	Ptk6	PTK6 protein tyrosine kinase 6	GO:0006955	immune response	Immune/inflammatory response	4.88652e-07	1.89134	0.0115326
215	ENSMUSG00000038751	Ptk6	PTK6 protein tyrosine kinase 6	GO:0007166	cell surface receptor signaling pathway	Signaling pathway	0.00451856	1.89134	0.0115326
216	ENSMUSG00000049404	Rarres1	retinoic acid receptor responder (tazarotene induced) 1	GO:0010466	negative regulation of peptidase activity	Protease activity	0.00935406	1.88417	0.0115326
217	ENSMUSG00000031710	Ucp1	uncoupling protein 1 (mitochondrial, proton carrier)	GO:1990845	adaptive thermogenesis	Cell metabolism	0.00463447	-4.78693	0.0128935
218	ENSMUSG00000031710	Ucp1	uncoupling protein 1 (mitochondrial, proton carrier)	GO:0009266	response to temperature stimulus	Cell metabolism	0.00924698	-4.78693	0.0128935
219	ENSMUSG00000020734	Grin2c	glutamate receptor, ionotropic, NMDA2C (epsilon 3)	GO:0007204	positive regulation of cytosolic calcium ion concentration	Ion transport	0.0006223	1.755	0.0131729
220	ENSMUSG00000020734	Grin2c	glutamate receptor, ionotropic, NMDA2C (epsilon 3)	GO:0007165	signal transduction	Signaling pathway	0.000464515	1.755	0.0131729
221	ENSMUSG00000020734	Grin2c	glutamate receptor, ionotropic, NMDA2C (epsilon 3)	GO:0001964	startle response	Cell/tissue process	0.0103039	1.755	0.0131729
222	ENSMUSG00000020734	Grin2c	glutamate receptor, ionotropic, NMDA2C (epsilon 3)	GO:0007166	cell surface receptor signaling pathway	Signaling pathway	0.00451856	1.755	0.0131729
223	ENSMUSG00000021922	Itih4	inter alpha-trypsin inhibitor, heavy chain 4	GO:0006954	inflammatory response	Immune/inflammatory response	3.39625e-11	2.99173	0.0136823
224	ENSMUSG00000021922	Itih4	inter alpha-trypsin inhibitor, heavy chain 4	GO:0010466	negative regulation of peptidase activity	Protease activity	0.00935406	2.99173	0.0136823
225	ENSMUSG00000021922	Itih4	inter alpha-trypsin inhibitor, heavy chain 4	GO:0034097	response to cytokine	Immune/inflammatory response	0.0194089	2.99173	0.0136823
226	ENSMUSG00000021922	Itih4	inter alpha-trypsin inhibitor, heavy chain 4	GO:0006953	acute-phase response	Immune/inflammatory response	1.46555e-07	2.99173	0.0136823
227	ENSMUSG00000031762	Mt2	metallothionein 2	GO:0007165	signal transduction	Signaling pathway	0.000464515	2.85127	0.0138588
228	ENSMUSG00000050276	Mrgprg	MAS-related GPR, member G	GO:0007165	signal transduction	Signaling pathway	0.000464515	7.13915	0.0142358
229	ENSMUSG00000028356	Ambp	alpha 1 microglobulin/bikunin precursor	GO:0010466	negative regulation of peptidase activity	Protease activity	0.00935406	5.53585	0.0150956
230	ENSMUSG00000003541	Ier3	immediate early response 3	GO:0006954	inflammatory response	Immune/inflammatory response	3.39625e-11	1.36667	0.0163954
231	ENSMUSG00000003541	Ier3	immediate early response 3	GO:0007165	signal transduction	Signaling pathway	0.000464515	1.36667	0.0163954
232	ENSMUSG00000034459	Ifit1	interferon-induced protein with tetratricopeptide repeats 1	GO:0035458	cellular response to interferon-beta	Immune/inflammatory response	0.0018281	-1.73653	0.0169074
233	ENSMUSG00000034459	Ifit1	interferon-induced protein with tetratricopeptide repeats 1	GO:0051607	defense response to virus	Immune/inflammatory response	0.0274157	-1.73653	0.0169074
234	ENSMUSG00000052270	Fpr2	formyl peptide receptor 2	GO:0002376	immune system process	Immune/inflammatory response	0.018578	2.03128	0.0171297
235	ENSMUSG00000052270	Fpr2	formyl peptide receptor 2	GO:0006954	inflammatory response	Immune/inflammatory response	3.39625e-11	2.03128	0.0171297
236	ENSMUSG00000052270	Fpr2	formyl peptide receptor 2	GO:0007204	positive regulation of cytosolic calcium ion concentration	Ion transport	0.0006223	2.03128	0.0171297
237	ENSMUSG00000052270	Fpr2	formyl peptide receptor 2	GO:0002430	complement receptor mediated signaling pathway	Signaling pathway	0.00308319	2.03128	0.0171297
238	ENSMUSG00000052270	Fpr2	formyl peptide receptor 2	GO:0006935	chemotaxis	Immune/inflammatory response	1.46893e-07	2.03128	0.0171297
239	ENSMUSG00000052270	Fpr2	formyl peptide receptor 2	GO:0007200	phospholipase C-activating G protein-coupled receptor signaling pathway	Signaling pathway	0.00864968	2.03128	0.0171297
240	ENSMUSG00000052270	Fpr2	formyl peptide receptor 2	GO:0007165	signal transduction	Signaling pathway	0.000464515	2.03128	0.0171297
241	ENSMUSG00000052270	Fpr2	formyl peptide receptor 2	GO:0006955	immune response	Immune/inflammatory response	4.88652e-07	2.03128	0.0171297
242	ENSMUSG00000052270	Fpr2	formyl peptide receptor 2	GO:0007166	cell surface receptor signaling pathway	Signaling pathway	0.00451856	2.03128	0.0171297
243	ENSMUSG00000022479	Vdr	vitamin D (1,25-dihydroxyvitamin D3) receptor	GO:0042127	regulation of cell population proliferation	Cell/tissue process	0.02208	1.27833	0.0171297
244	ENSMUSG00000022479	Vdr	vitamin D (1,25-dihydroxyvitamin D3) receptor	GO:0007165	signal transduction	Signaling pathway	0.000464515	1.27833	0.0171297
245	ENSMUSG00000022479	Vdr	vitamin D (1,25-dihydroxyvitamin D3) receptor	GO:0010980	positive regulation of vitamin D 24-hydroxylase activity	Signaling pathway	0.0209411	1.27833	0.0171297
246	ENSMUSG00000022479	Vdr	vitamin D (1,25-dihydroxyvitamin D3) receptor	GO:0071305	cellular response to vitamin D	Signaling pathway	0.00212324	1.27833	0.0171297
247	ENSMUSG00000031298	Adgrg2	adhesion G protein-coupled receptor G2	GO:0007165	signal transduction	Signaling pathway	0.000464515	2.6202	0.017665
248	ENSMUSG00000031298	Adgrg2	adhesion G protein-coupled receptor G2	GO:0007166	cell surface receptor signaling pathway	Signaling pathway	0.00451856	2.6202	0.017665
249	ENSMUSG00000030017	Reg3g	regenerating islet-derived 3 gamma	GO:0002376	immune system process	Immune/inflammatory response	0.018578	2.3723	0.0181308
250	ENSMUSG00000030017	Reg3g	regenerating islet-derived 3 gamma	GO:0006954	inflammatory response	Immune/inflammatory response	3.39625e-11	2.3723	0.0181308
251	ENSMUSG00000030017	Reg3g	regenerating islet-derived 3 gamma	GO:0042127	regulation of cell population proliferation	Cell/tissue process	0.02208	2.3723	0.0181308
252	ENSMUSG00000030017	Reg3g	regenerating islet-derived 3 gamma	GO:0007165	signal transduction	Signaling pathway	0.000464515	2.3723	0.0181308
253	ENSMUSG00000030017	Reg3g	regenerating islet-derived 3 gamma	GO:0006955	immune response	Immune/inflammatory response	4.88652e-07	2.3723	0.0181308
254	ENSMUSG00000030017	Reg3g	regenerating islet-derived 3 gamma	GO:0006953	acute-phase response	Immune/inflammatory response	1.46555e-07	2.3723	0.0181308
255	ENSMUSG00000045573	Penk	preproenkephalin	GO:0007165	signal transduction	Signaling pathway	0.000464515	1.29871	0.018375
256	ENSMUSG00000045573	Penk	preproenkephalin	GO:0001964	startle response	Cell/tissue process	0.0103039	1.29871	0.018375
257	ENSMUSG00000045573	Penk	preproenkephalin	GO:0071305	cellular response to vitamin D	Signaling pathway	0.00212324	1.29871	0.018375
258	ENSMUSG00000045573	Penk	preproenkephalin	GO:0007218	neuropeptide signaling pathway	Signaling pathway	0.0164059	1.29871	0.018375
259	ENSMUSG00000045573	Penk	preproenkephalin	GO:0045471	response to ethanol	Cell/tissue process	0.0494311	1.29871	0.018375
260	ENSMUSG00000045573	Penk	preproenkephalin	GO:0009615	response to virus	Immune/inflammatory response	0.00290402	1.29871	0.018375
261	ENSMUSG00000018927	Ccl6	chemokine (C-C motif) ligand 6	GO:0002376	immune system process	Immune/inflammatory response	0.018578	2.37299	0.0201082
262	ENSMUSG00000018927	Ccl6	chemokine (C-C motif) ligand 6	GO:0006954	inflammatory response	Immune/inflammatory response	3.39625e-11	2.37299	0.0201082
263	ENSMUSG00000018927	Ccl6	chemokine (C-C motif) ligand 6	GO:0006935	chemotaxis	Immune/inflammatory response	1.46893e-07	2.37299	0.0201082
264	ENSMUSG00000018927	Ccl6	chemokine (C-C motif) ligand 6	GO:0071347	cellular response to interleukin-1	Signaling pathway	0.000248886	2.37299	0.0201082
265	ENSMUSG00000018927	Ccl6	chemokine (C-C motif) ligand 6	GO:0007165	signal transduction	Signaling pathway	0.000464515	2.37299	0.0201082
266	ENSMUSG00000018927	Ccl6	chemokine (C-C motif) ligand 6	GO:0070374	positive regulation of ERK1 and ERK2 cascade	Signaling pathway	0.0105682	2.37299	0.0201082
267	ENSMUSG00000018927	Ccl6	chemokine (C-C motif) ligand 6	GO:0034097	response to cytokine	Immune/inflammatory response	0.0194089	2.37299	0.0201082
268	ENSMUSG00000018927	Ccl6	chemokine (C-C motif) ligand 6	GO:0006955	immune response	Immune/inflammatory response	4.88652e-07	2.37299	0.0201082
269	ENSMUSG00000018927	Ccl6	chemokine (C-C motif) ligand 6	GO:0007166	cell surface receptor signaling pathway	Signaling pathway	0.00451856	2.37299	0.0201082
270	ENSMUSG00000035692	Isg15	ISG15 ubiquitin-like modifier	GO:0051607	defense response to virus	Immune/inflammatory response	0.0274157	-1.35282	0.0201505
271	ENSMUSG00000056749	Nfil3	nuclear factor, interleukin 3, regulated	GO:0002376	immune system process	Immune/inflammatory response	0.018578	1.45678	0.0217295
272	ENSMUSG00000056749	Nfil3	nuclear factor, interleukin 3, regulated	GO:0034097	response to cytokine	Immune/inflammatory response	0.0194089	1.45678	0.0217295
273	ENSMUSG00000056749	Nfil3	nuclear factor, interleukin 3, regulated	GO:0006955	immune response	Immune/inflammatory response	4.88652e-07	1.45678	0.0217295
274	ENSMUSG00000022548	Apod	apolipoprotein D	GO:0002376	immune system process	Immune/inflammatory response	0.018578	2.70769	0.0217934
275	ENSMUSG00000022548	Apod	apolipoprotein D	GO:0006954	inflammatory response	Immune/inflammatory response	3.39625e-11	2.70769	0.0217934
276	ENSMUSG00000022548	Apod	apolipoprotein D	GO:0007155	cell adhesion	Cell adhesion	0.0211836	2.70769	0.0217934
277	ENSMUSG00000022548	Apod	apolipoprotein D	GO:0042127	regulation of cell population proliferation	Cell/tissue process	0.02208	2.70769	0.0217934
278	ENSMUSG00000022548	Apod	apolipoprotein D	GO:0014012	peripheral nervous system axon regeneration	Cell/tissue process	0.0345939	2.70769	0.0217934
279	ENSMUSG00000022548	Apod	apolipoprotein D	GO:0007165	signal transduction	Signaling pathway	0.000464515	2.70769	0.0217934
280	ENSMUSG00000022548	Apod	apolipoprotein D	GO:1900016	negative regulation of cytokine production involved in inflammatory response	Immune/inflammatory response	0.0481948	2.70769	0.0217934
281	ENSMUSG00000022548	Apod	apolipoprotein D	GO:0007166	cell surface receptor signaling pathway	Signaling pathway	0.00451856	2.70769	0.0217934
282	ENSMUSG00000024798	Htr7	5-hydroxytryptamine (serotonin) receptor 7	GO:0007165	signal transduction	Signaling pathway	0.000464515	1.12103	0.0217934
283	ENSMUSG00000030142	Clec4e	C-type lectin domain family 4, member e	GO:0002376	immune system process	Immune/inflammatory response	0.018578	1.6821	0.0222993
284	ENSMUSG00000030142	Clec4e	C-type lectin domain family 4, member e	GO:0002292	T cell differentiation involved in immune response	Signaling pathway	0.0277971	1.6821	0.0222993
285	ENSMUSG00000030142	Clec4e	C-type lectin domain family 4, member e	GO:0006955	immune response	Immune/inflammatory response	4.88652e-07	1.6821	0.0222993
286	ENSMUSG00000030142	Clec4e	C-type lectin domain family 4, member e	GO:0007166	cell surface receptor signaling pathway	Signaling pathway	0.00451856	1.6821	0.0222993
287	ENSMUSG00000005800	Mmp8	matrix metallopeptidase 8	GO:0002376	immune system process	Immune/inflammatory response	0.018578	3.03109	0.0223525
288	ENSMUSG00000005800	Mmp8	matrix metallopeptidase 8	GO:0006954	inflammatory response	Immune/inflammatory response	3.39625e-11	3.03109	0.0223525
289	ENSMUSG00000005800	Mmp8	matrix metallopeptidase 8	GO:0007165	signal transduction	Signaling pathway	0.000464515	3.03109	0.0223525
290	ENSMUSG00000056596	Trnp1	TMF1-regulated nuclear protein 1	GO:0042127	regulation of cell population proliferation	Cell/tissue process	0.02208	2.3715	0.0223525
291	ENSMUSG00000026011	Ctla4	cytotoxic T-lymphocyte-associated protein 4	GO:0002376	immune system process	Immune/inflammatory response	0.018578	1.34258	0.0226849
292	ENSMUSG00000026011	Ctla4	cytotoxic T-lymphocyte-associated protein 4	GO:0007155	cell adhesion	Cell adhesion	0.0211836	1.34258	0.0226849
293	ENSMUSG00000026011	Ctla4	cytotoxic T-lymphocyte-associated protein 4	GO:0042127	regulation of cell population proliferation	Cell/tissue process	0.02208	1.34258	0.0226849
294	ENSMUSG00000026011	Ctla4	cytotoxic T-lymphocyte-associated protein 4	GO:0007165	signal transduction	Signaling pathway	0.000464515	1.34258	0.0226849
295	ENSMUSG00000026011	Ctla4	cytotoxic T-lymphocyte-associated protein 4	GO:0045590	negative regulation of regulatory T cell differentiation	Immune/inflammatory response	0.0277971	1.34258	0.0226849
296	ENSMUSG00000026011	Ctla4	cytotoxic T-lymphocyte-associated protein 4	GO:0006955	immune response	Immune/inflammatory response	4.88652e-07	1.34258	0.0226849
297	ENSMUSG00000026011	Ctla4	cytotoxic T-lymphocyte-associated protein 4	GO:0007166	cell surface receptor signaling pathway	Signaling pathway	0.00451856	1.34258	0.0226849
298	ENSMUSG00000044206	Vsig4	V-set and immunoglobulin domain containing 4	GO:0002376	immune system process	Immune/inflammatory response	0.018578	4.58659	0.02395
299	ENSMUSG00000044206	Vsig4	V-set and immunoglobulin domain containing 4	GO:0007155	cell adhesion	Cell adhesion	0.0211836	4.58659	0.02395
300	ENSMUSG00000044206	Vsig4	V-set and immunoglobulin domain containing 4	GO:0042127	regulation of cell population proliferation	Cell/tissue process	0.02208	4.58659	0.02395
301	ENSMUSG00000044206	Vsig4	V-set and immunoglobulin domain containing 4	GO:0006955	immune response	Immune/inflammatory response	4.88652e-07	4.58659	0.02395
302	ENSMUSG00000024087	Cyp1b1	cytochrome P450, family 1, subfamily b, polypeptide 1	GO:0007155	cell adhesion	Cell adhesion	0.0211836	1.1334	0.0255308
303	ENSMUSG00000024087	Cyp1b1	cytochrome P450, family 1, subfamily b, polypeptide 1	GO:0042127	regulation of cell population proliferation	Cell/tissue process	0.02208	1.1334	0.0255308
304	ENSMUSG00000024087	Cyp1b1	cytochrome P450, family 1, subfamily b, polypeptide 1	GO:0007165	signal transduction	Signaling pathway	0.000464515	1.1334	0.0255308
305	ENSMUSG00000024087	Cyp1b1	cytochrome P450, family 1, subfamily b, polypeptide 1	GO:0007166	cell surface receptor signaling pathway	Signaling pathway	0.00451856	1.1334	0.0255308
306	ENSMUSG00000034488	Edil3	EGF-like repeats and discoidin I-like domains 3	GO:0007155	cell adhesion	Cell adhesion	0.0211836	1.83575	0.0259819
307	ENSMUSG00000026700	Tnfsf4	tumor necrosis factor (ligand) superfamily, member 4	GO:0002376	immune system process	Immune/inflammatory response	0.018578	1.50852	0.0262236
308	ENSMUSG00000026700	Tnfsf4	tumor necrosis factor (ligand) superfamily, member 4	GO:0006954	inflammatory response	Immune/inflammatory response	3.39625e-11	1.50852	0.0262236
309	ENSMUSG00000026700	Tnfsf4	tumor necrosis factor (ligand) superfamily, member 4	GO:0007155	cell adhesion	Cell adhesion	0.0211836	1.50852	0.0262236
310	ENSMUSG00000026700	Tnfsf4	tumor necrosis factor (ligand) superfamily, member 4	GO:0042127	regulation of cell population proliferation	Cell/tissue process	0.02208	1.50852	0.0262236
311	ENSMUSG00000026700	Tnfsf4	tumor necrosis factor (ligand) superfamily, member 4	GO:0002292	T cell differentiation involved in immune response	Signaling pathway	0.0277971	1.50852	0.0262236
312	ENSMUSG00000026700	Tnfsf4	tumor necrosis factor (ligand) superfamily, member 4	GO:0007165	signal transduction	Signaling pathway	0.000464515	1.50852	0.0262236
313	ENSMUSG00000026700	Tnfsf4	tumor necrosis factor (ligand) superfamily, member 4	GO:0045590	negative regulation of regulatory T cell differentiation	Immune/inflammatory response	0.0277971	1.50852	0.0262236
314	ENSMUSG00000026700	Tnfsf4	tumor necrosis factor (ligand) superfamily, member 4	GO:0006955	immune response	Immune/inflammatory response	4.88652e-07	1.50852	0.0262236
315	ENSMUSG00000026700	Tnfsf4	tumor necrosis factor (ligand) superfamily, member 4	GO:0009615	response to virus	Immune/inflammatory response	0.00290402	1.50852	0.0262236
316	ENSMUSG00000026700	Tnfsf4	tumor necrosis factor (ligand) superfamily, member 4	GO:0007166	cell surface receptor signaling pathway	Signaling pathway	0.00451856	1.50852	0.0262236
317	ENSMUSG00000030144	Clec4d	C-type lectin domain family 4, member d	GO:0002376	immune system process	Immune/inflammatory response	0.018578	2.04184	0.0265128
318	ENSMUSG00000030144	Clec4d	C-type lectin domain family 4, member d	GO:0002292	T cell differentiation involved in immune response	Signaling pathway	0.0277971	2.04184	0.0265128
319	ENSMUSG00000030144	Clec4d	C-type lectin domain family 4, member d	GO:0006955	immune response	Immune/inflammatory response	4.88652e-07	2.04184	0.0265128
320	ENSMUSG00000030144	Clec4d	C-type lectin domain family 4, member d	GO:0007166	cell surface receptor signaling pathway	Signaling pathway	0.00451856	2.04184	0.0265128
321	ENSMUSG00000060188	Cxcl17	chemokine (C-X-C motif) ligand 17	GO:0002376	immune system process	Immune/inflammatory response	0.018578	1.78534	0.0280631
322	ENSMUSG00000060188	Cxcl17	chemokine (C-X-C motif) ligand 17	GO:0006954	inflammatory response	Immune/inflammatory response	3.39625e-11	1.78534	0.0280631
323	ENSMUSG00000060188	Cxcl17	chemokine (C-X-C motif) ligand 17	GO:0007204	positive regulation of cytosolic calcium ion concentration	Ion transport	0.0006223	1.78534	0.0280631
324	ENSMUSG00000060188	Cxcl17	chemokine (C-X-C motif) ligand 17	GO:0006935	chemotaxis	Immune/inflammatory response	1.46893e-07	1.78534	0.0280631
325	ENSMUSG00000060188	Cxcl17	chemokine (C-X-C motif) ligand 17	GO:0007165	signal transduction	Signaling pathway	0.000464515	1.78534	0.0280631
326	ENSMUSG00000060188	Cxcl17	chemokine (C-X-C motif) ligand 17	GO:0070374	positive regulation of ERK1 and ERK2 cascade	Signaling pathway	0.0105682	1.78534	0.0280631
327	ENSMUSG00000060188	Cxcl17	chemokine (C-X-C motif) ligand 17	GO:0034097	response to cytokine	Immune/inflammatory response	0.0194089	1.78534	0.0280631
328	ENSMUSG00000060188	Cxcl17	chemokine (C-X-C motif) ligand 17	GO:0007166	cell surface receptor signaling pathway	Signaling pathway	0.00451856	1.78534	0.0280631
329	ENSMUSG00000040522	Tlr8	toll-like receptor 8	GO:0002376	immune system process	Immune/inflammatory response	0.018578	1.49064	0.0281762
330	ENSMUSG00000040522	Tlr8	toll-like receptor 8	GO:0006954	inflammatory response	Immune/inflammatory response	3.39625e-11	1.49064	0.0281762
331	ENSMUSG00000040522	Tlr8	toll-like receptor 8	GO:0007165	signal transduction	Signaling pathway	0.000464515	1.49064	0.0281762
332	ENSMUSG00000040522	Tlr8	toll-like receptor 8	GO:0006955	immune response	Immune/inflammatory response	4.88652e-07	1.49064	0.0281762
333	ENSMUSG00000040522	Tlr8	toll-like receptor 8	GO:0009615	response to virus	Immune/inflammatory response	0.00290402	1.49064	0.0281762
334	ENSMUSG00000047898	Ccr4	chemokine (C-C motif) receptor 4	GO:0002376	immune system process	Immune/inflammatory response	0.018578	1.41021	0.0281762
335	ENSMUSG00000047898	Ccr4	chemokine (C-C motif) receptor 4	GO:0006954	inflammatory response	Immune/inflammatory response	3.39625e-11	1.41021	0.0281762
336	ENSMUSG00000047898	Ccr4	chemokine (C-C motif) receptor 4	GO:0007204	positive regulation of cytosolic calcium ion concentration	Ion transport	0.0006223	1.41021	0.0281762
337	ENSMUSG00000047898	Ccr4	chemokine (C-C motif) receptor 4	GO:0006935	chemotaxis	Immune/inflammatory response	1.46893e-07	1.41021	0.0281762
338	ENSMUSG00000047898	Ccr4	chemokine (C-C motif) receptor 4	GO:0007165	signal transduction	Signaling pathway	0.000464515	1.41021	0.0281762
339	ENSMUSG00000047898	Ccr4	chemokine (C-C motif) receptor 4	GO:0034097	response to cytokine	Immune/inflammatory response	0.0194089	1.41021	0.0281762
340	ENSMUSG00000047898	Ccr4	chemokine (C-C motif) receptor 4	GO:0006955	immune response	Immune/inflammatory response	4.88652e-07	1.41021	0.0281762
341	ENSMUSG00000047898	Ccr4	chemokine (C-C motif) receptor 4	GO:0007166	cell surface receptor signaling pathway	Signaling pathway	0.00451856	1.41021	0.0281762
342	ENSMUSG00000069792	Wfdc17	WAP four-disulfide core domain 17	GO:0002376	immune system process	Immune/inflammatory response	0.018578	2.37218	0.0285562
343	ENSMUSG00000069792	Wfdc17	WAP four-disulfide core domain 17	GO:0010466	negative regulation of peptidase activity	Protease activity	0.00935406	2.37218	0.0285562
344	ENSMUSG00000069792	Wfdc17	WAP four-disulfide core domain 17	GO:0006955	immune response	Immune/inflammatory response	4.88652e-07	2.37218	0.0285562
345	ENSMUSG00000021614	Vcan	versican	GO:0007155	cell adhesion	Cell adhesion	0.0211836	2.06774	0.0285562
346	ENSMUSG00000034853	Acot11	acyl-CoA thioesterase 11	GO:1990845	adaptive thermogenesis	Cell metabolism	0.00463447	-1.72694	0.0285562
347	ENSMUSG00000034853	Acot11	acyl-CoA thioesterase 11	GO:0009266	response to temperature stimulus	Cell metabolism	0.00924698	-1.72694	0.0285562
348	ENSMUSG00000053338	Tarm1	T cell-interacting, activating receptor on myeloid cells 1	GO:0002376	immune system process	Immune/inflammatory response	0.018578	1.7168	0.0285562
349	ENSMUSG00000053338	Tarm1	T cell-interacting, activating receptor on myeloid cells 1	GO:0006954	inflammatory response	Immune/inflammatory response	3.39625e-11	1.7168	0.0285562
350	ENSMUSG00000053338	Tarm1	T cell-interacting, activating receptor on myeloid cells 1	GO:0007155	cell adhesion	Cell adhesion	0.0211836	1.7168	0.0285562
351	ENSMUSG00000053338	Tarm1	T cell-interacting, activating receptor on myeloid cells 1	GO:0042127	regulation of cell population proliferation	Cell/tissue process	0.02208	1.7168	0.0285562
352	ENSMUSG00000053338	Tarm1	T cell-interacting, activating receptor on myeloid cells 1	GO:0006955	immune response	Immune/inflammatory response	4.88652e-07	1.7168	0.0285562
353	ENSMUSG00000038067	Csf3	colony stimulating factor 3 (granulocyte)	GO:0002376	immune system process	Immune/inflammatory response	0.018578	2.93999	0.0292936
354	ENSMUSG00000038067	Csf3	colony stimulating factor 3 (granulocyte)	GO:0042127	regulation of cell population proliferation	Cell/tissue process	0.02208	2.93999	0.0292936
355	ENSMUSG00000038067	Csf3	colony stimulating factor 3 (granulocyte)	GO:0007165	signal transduction	Signaling pathway	0.000464515	2.93999	0.0292936
356	ENSMUSG00000038067	Csf3	colony stimulating factor 3 (granulocyte)	GO:0034097	response to cytokine	Immune/inflammatory response	0.0194089	2.93999	0.0292936
357	ENSMUSG00000038067	Csf3	colony stimulating factor 3 (granulocyte)	GO:0006955	immune response	Immune/inflammatory response	4.88652e-07	2.93999	0.0292936
358	ENSMUSG00000074115	Saa1	serum amyloid A 1	GO:0006954	inflammatory response	Immune/inflammatory response	3.39625e-11	6.26391	0.0293144
359	ENSMUSG00000074115	Saa1	serum amyloid A 1	GO:0006953	acute-phase response	Immune/inflammatory response	1.46555e-07	6.26391	0.0293144
360	ENSMUSG00000035105	Egln3	egl-9 family hypoxia-inducible factor 3	GO:0042127	regulation of cell population proliferation	Cell/tissue process	0.02208	1.98255	0.0293144
361	ENSMUSG00000035105	Egln3	egl-9 family hypoxia-inducible factor 3	GO:0034097	response to cytokine	Immune/inflammatory response	0.0194089	1.98255	0.0293144
362	ENSMUSG00000063234	Gpr84	G protein-coupled receptor 84	GO:0007165	signal transduction	Signaling pathway	0.000464515	1.86496	0.0293144
363	ENSMUSG00000063234	Gpr84	G protein-coupled receptor 84	GO:0007218	neuropeptide signaling pathway	Signaling pathway	0.0164059	1.86496	0.0293144
364	ENSMUSG00000029851	Tcaf2	TRPM8 channel-associated factor 2	GO:0002376	immune system process	Immune/inflammatory response	0.018578	1.09114	0.0294819
365	ENSMUSG00000035448	Ccr3	chemokine (C-C motif) receptor 3	GO:0002376	immune system process	Immune/inflammatory response	0.018578	2.00943	0.0303102
366	ENSMUSG00000035448	Ccr3	chemokine (C-C motif) receptor 3	GO:0006954	inflammatory response	Immune/inflammatory response	3.39625e-11	2.00943	0.0303102
367	ENSMUSG00000035448	Ccr3	chemokine (C-C motif) receptor 3	GO:0007204	positive regulation of cytosolic calcium ion concentration	Ion transport	0.0006223	2.00943	0.0303102
368	ENSMUSG00000035448	Ccr3	chemokine (C-C motif) receptor 3	GO:0042127	regulation of cell population proliferation	Cell/tissue process	0.02208	2.00943	0.0303102
369	ENSMUSG00000035448	Ccr3	chemokine (C-C motif) receptor 3	GO:0006935	chemotaxis	Immune/inflammatory response	1.46893e-07	2.00943	0.0303102
370	ENSMUSG00000035448	Ccr3	chemokine (C-C motif) receptor 3	GO:0007165	signal transduction	Signaling pathway	0.000464515	2.00943	0.0303102
371	ENSMUSG00000035448	Ccr3	chemokine (C-C motif) receptor 3	GO:0034097	response to cytokine	Immune/inflammatory response	0.0194089	2.00943	0.0303102
372	ENSMUSG00000035448	Ccr3	chemokine (C-C motif) receptor 3	GO:0006955	immune response	Immune/inflammatory response	4.88652e-07	2.00943	0.0303102
373	ENSMUSG00000035448	Ccr3	chemokine (C-C motif) receptor 3	GO:0007166	cell surface receptor signaling pathway	Signaling pathway	0.00451856	2.00943	0.0303102
374	ENSMUSG00000031444	F10	coagulation factor X	GO:0007165	signal transduction	Signaling pathway	0.000464515	2.09561	0.0310865
375	ENSMUSG00000000386	Mx1	MX dynamin-like GTPase 1	GO:0051607	defense response to virus	Immune/inflammatory response	0.0274157	-1.10913	0.031571
376	ENSMUSG00000031594	Fgl1	fibrinogen-like protein 1	GO:0002376	immune system process	Immune/inflammatory response	0.018578	2.08858	0.0356369
377	ENSMUSG00000031594	Fgl1	fibrinogen-like protein 1	GO:0007155	cell adhesion	Cell adhesion	0.0211836	2.08858	0.0356369
378	ENSMUSG00000031594	Fgl1	fibrinogen-like protein 1	GO:0006955	immune response	Immune/inflammatory response	4.88652e-07	2.08858	0.0356369
379	ENSMUSG00000026009	Icos	inducible T cell co-stimulator	GO:0002376	immune system process	Immune/inflammatory response	0.018578	1.19061	0.0361435
380	ENSMUSG00000026009	Icos	inducible T cell co-stimulator	GO:0007155	cell adhesion	Cell adhesion	0.0211836	1.19061	0.0361435
381	ENSMUSG00000074417	Gm14548	predicted gene 14548	GO:0007165	signal transduction	Signaling pathway	0.000464515	1.20392	0.036523
382	ENSMUSG00000074417	Gm14548	predicted gene 14548	GO:0034097	response to cytokine	Immune/inflammatory response	0.0194089	1.20392	0.036523
383	ENSMUSG00000074417	Gm14548	predicted gene 14548	GO:0007166	cell surface receptor signaling pathway	Signaling pathway	0.00451856	1.20392	0.036523
384	ENSMUSG00000048216	Gpr85	G protein-coupled receptor 85	GO:0007165	signal transduction	Signaling pathway	0.000464515	1.04497	0.0374264
385	ENSMUSG00000078853	Igtp	interferon gamma induced GTPase	GO:0035458	cellular response to interferon-beta	Immune/inflammatory response	0.0018281	-1.03804	0.0374264
386	ENSMUSG00000047259	Mc4r	melanocortin 4 receptor	GO:0007165	signal transduction	Signaling pathway	0.000464515	4.11379	0.0374898
387	ENSMUSG00000042265	Trem1	triggering receptor expressed on myeloid cells 1	GO:0002376	immune system process	Immune/inflammatory response	0.018578	1.93151	0.0381343
388	ENSMUSG00000042265	Trem1	triggering receptor expressed on myeloid cells 1	GO:0006954	inflammatory response	Immune/inflammatory response	3.39625e-11	1.93151	0.0381343
389	ENSMUSG00000042265	Trem1	triggering receptor expressed on myeloid cells 1	GO:0006935	chemotaxis	Immune/inflammatory response	1.46893e-07	1.93151	0.0381343
390	ENSMUSG00000042265	Trem1	triggering receptor expressed on myeloid cells 1	GO:0006955	immune response	Immune/inflammatory response	4.88652e-07	1.93151	0.0381343
391	ENSMUSG00000041293	Adgrf1	adhesion G protein-coupled receptor F1	GO:0007165	signal transduction	Signaling pathway	0.000464515	2.05758	0.0392863
392	ENSMUSG00000041293	Adgrf1	adhesion G protein-coupled receptor F1	GO:0007166	cell surface receptor signaling pathway	Signaling pathway	0.00451856	2.05758	0.0392863
393	ENSMUSG00000048387	Osr1	odd-skipped related transcription factor 1	GO:0042127	regulation of cell population proliferation	Cell/tissue process	0.02208	1.29862	0.0401398
394	ENSMUSG00000022094	Slc39a14	solute carrier family 39 (zinc transporter), member 14	GO:0007165	signal transduction	Signaling pathway	0.000464515	1.254	0.0403623
395	ENSMUSG00000022094	Slc39a14	solute carrier family 39 (zinc transporter), member 14	GO:0007166	cell surface receptor signaling pathway	Signaling pathway	0.00451856	1.254	0.0403623
396	ENSMUSG00000042251	Pm20d1	peptidase M20 domain containing 1	GO:1990845	adaptive thermogenesis	Cell metabolism	0.00463447	-2.38811	0.043417
397	ENSMUSG00000026822	Lcn2	lipocalin 2	GO:0002376	immune system process	Immune/inflammatory response	0.018578	2.6735	0.0447109
398	ENSMUSG00000026822	Lcn2	lipocalin 2	GO:0007165	signal transduction	Signaling pathway	0.000464515	2.6735	0.0447109
399	ENSMUSG00000026822	Lcn2	lipocalin 2	GO:0006955	immune response	Immune/inflammatory response	4.88652e-07	2.6735	0.0447109
400	ENSMUSG00000026822	Lcn2	lipocalin 2	GO:0009615	response to virus	Immune/inflammatory response	0.00290402	2.6735	0.0447109
401	ENSMUSG00000026822	Lcn2	lipocalin 2	GO:0007166	cell surface receptor signaling pathway	Signaling pathway	0.00451856	2.6735	0.0447109
402	ENSMUSG00000079014	Serpina3i	serine (or cysteine) peptidase inhibitor, clade A, member 3I	GO:0010466	negative regulation of peptidase activity	Protease activity	0.00935406	1.05572	0.0471337
403	ENSMUSG00000079014	Serpina3i	serine (or cysteine) peptidase inhibitor, clade A, member 3I	GO:0034097	response to cytokine	Immune/inflammatory response	0.0194089	1.05572	0.0471337
