# Supplementary material for: Comparative analyses of Netherton syndrome patients and Spink5 conditional knock-out mice uncover disease-relevant pathways
Source: Commun Biol. 2024 Feb 5;7:152. doi: 10.1038/s42003-024-05780-y (PMC10844249; doi:10.1038/s42003-024-05780-y)
Supplement: Supplementary file 8 — Supplementary Data 5 [file 42003_2024_5780_MOESM8_ESM.xlsx]

## Sheet: Results
	Ensembl id	Gene symbol	Gene name	Biological Process GO term id	Biological Process GO term	Adjusted P value GO term enrichment	Gene expression fold change (log2)_Spink5 cKO SKIN	Adjusted P value_Spink5 cKO SKIN	Gene expression fold change (log2)_Spink5 cKO LYMPH NODE	Adjusted P value_Spink5 cKO LYMPH NODE
0	ENSMUSG00000071562	Stfa1	stefin A1	GO:0010951	negative regulation of endopeptidase activity	0.0483059	10.2482	7.9e-106	4.43882	3.27884e-05
1	ENSMUSG00000071561	Cstdc5	cystatin domain containing 5	GO:0010951	negative regulation of endopeptidase activity	0.0483059	9.67806	1.75e-85	4.1448	0.000192748
2	ENSMUSG00000026822	Lcn2	lipocalin 2	GO:0002376	immune system process	0.0172584	6.2208	9.03e-79	2.6735	0.0447109
3	ENSMUSG00000026822	Lcn2	lipocalin 2	GO:0007165	signal transduction	0.0146555	6.2208	9.03e-79	2.6735	0.0447109
4	ENSMUSG00000026822	Lcn2	lipocalin 2	GO:0006955	immune response	4.47713e-07	6.2208	9.03e-79	2.6735	0.0447109
5	ENSMUSG00000026822	Lcn2	lipocalin 2	GO:0007166	cell surface receptor signaling pathway	0.0192309	6.2208	9.03e-79	2.6735	0.0447109
6	ENSMUSG00000054905	Stfa3	stefin A3	GO:0010951	negative regulation of endopeptidase activity	0.0483059	9.42378	6.72e-59	2.96852	0.00402911
7	ENSMUSG00000079597	Cstdc4	cystatin domain containing 4	GO:0010951	negative regulation of endopeptidase activity	0.0483059	9.983	9.08e-38	4.86858	5.40736e-08
8	ENSMUSG00000074115	Saa1	serum amyloid A 1	GO:0006954	inflammatory response	9.52796e-10	5.76867	2.75e-31	6.26391	0.0293144
9	ENSMUSG00000074115	Saa1	serum amyloid A 1	GO:0006953	acute-phase response	0.000101625	5.76867	2.75e-31	6.26391	0.0293144
10	ENSMUSG00000059657	Stfa2l1	stefin A2 like 1	GO:0010951	negative regulation of endopeptidase activity	0.0483059	9.46309	1.23e-22	4.91472	6.63294e-08
11	ENSMUSG00000042265	Trem1	triggering receptor expressed on myeloid cells 1	GO:0002376	immune system process	0.0172584	6.58545	2.08e-20	1.93151	0.0381343
12	ENSMUSG00000042265	Trem1	triggering receptor expressed on myeloid cells 1	GO:0006954	inflammatory response	9.52796e-10	6.58545	2.08e-20	1.93151	0.0381343
13	ENSMUSG00000042265	Trem1	triggering receptor expressed on myeloid cells 1	GO:0060326	cell chemotaxis	1.74582e-06	6.58545	2.08e-20	1.93151	0.0381343
14	ENSMUSG00000042265	Trem1	triggering receptor expressed on myeloid cells 1	GO:0006955	immune response	4.47713e-07	6.58545	2.08e-20	1.93151	0.0381343
15	ENSMUSG00000040026	Saa3	serum amyloid A 3	GO:0006954	inflammatory response	9.52796e-10	4.72823	3.77e-19	6.28773	6.78418e-05
16	ENSMUSG00000040026	Saa3	serum amyloid A 3	GO:0060326	cell chemotaxis	1.74582e-06	4.72823	3.77e-19	6.28773	6.78418e-05
17	ENSMUSG00000040026	Saa3	serum amyloid A 3	GO:0007165	signal transduction	0.0146555	4.72823	3.77e-19	6.28773	6.78418e-05
18	ENSMUSG00000040026	Saa3	serum amyloid A 3	GO:0071347	cellular response to interleukin-1	5.48277e-05	4.72823	3.77e-19	6.28773	6.78418e-05
19	ENSMUSG00000040026	Saa3	serum amyloid A 3	GO:0006953	acute-phase response	0.000101625	4.72823	3.77e-19	6.28773	6.78418e-05
20	ENSMUSG00000095620	Csta2	cystatin A family member 2	GO:0010951	negative regulation of endopeptidase activity	0.0483059	7.73597	4.69e-18	4.21108	0.00242369
21	ENSMUSG00000041872	Il17f	interleukin 17F	GO:0002376	immune system process	0.0172584	6.08105	1.84e-17	2.43836	0.00205574
22	ENSMUSG00000041872	Il17f	interleukin 17F	GO:0006954	inflammatory response	9.52796e-10	6.08105	1.84e-17	2.43836	0.00205574
23	ENSMUSG00000041872	Il17f	interleukin 17F	GO:1900017	positive regulation of cytokine production involved in inflammatory response	0.030761	6.08105	1.84e-17	2.43836	0.00205574
24	ENSMUSG00000041872	Il17f	interleukin 17F	GO:0007165	signal transduction	0.0146555	6.08105	1.84e-17	2.43836	0.00205574
25	ENSMUSG00000041872	Il17f	interleukin 17F	GO:0006955	immune response	4.47713e-07	6.08105	1.84e-17	2.43836	0.00205574
26	ENSMUSG00000041872	Il17f	interleukin 17F	GO:0007166	cell surface receptor signaling pathway	0.0192309	6.08105	1.84e-17	2.43836	0.00205574
27	ENSMUSG00000041293	Adgrf1	adhesion G protein-coupled receptor F1	GO:0007165	signal transduction	0.0146555	5.19889	8.37e-17	2.05758	0.0392863
28	ENSMUSG00000041293	Adgrf1	adhesion G protein-coupled receptor F1	GO:0007166	cell surface receptor signaling pathway	0.0192309	5.19889	8.37e-17	2.05758	0.0392863
29	ENSMUSG00000015437	Gzmb	granzyme B	GO:0002376	immune system process	0.0172584	4.2966	1.25e-16	2.25901	0.00269347
30	ENSMUSG00000015437	Gzmb	granzyme B	GO:0007165	signal transduction	0.0146555	4.2966	1.25e-16	2.25901	0.00269347
31	ENSMUSG00000015437	Gzmb	granzyme B	GO:0006955	immune response	4.47713e-07	4.2966	1.25e-16	2.25901	0.00269347
32	ENSMUSG00000074695	Il22	interleukin 22	GO:0006954	inflammatory response	9.52796e-10	9.35008	3.18e-16	7.18404	5.40736e-08
33	ENSMUSG00000074695	Il22	interleukin 22	GO:0050728	negative regulation of inflammatory response	0.0215278	9.35008	3.18e-16	7.18404	5.40736e-08
34	ENSMUSG00000074695	Il22	interleukin 22	GO:0007166	cell surface receptor signaling pathway	0.0192309	9.35008	3.18e-16	7.18404	5.40736e-08
35	ENSMUSG00000030142	Clec4e	C-type lectin domain family 4, member e	GO:0002376	immune system process	0.0172584	6.26232	4.24e-15	1.6821	0.0222993
36	ENSMUSG00000030142	Clec4e	C-type lectin domain family 4, member e	GO:0038094	Fc-gamma receptor signaling pathway	0.00778037	6.26232	4.24e-15	1.6821	0.0222993
37	ENSMUSG00000030142	Clec4e	C-type lectin domain family 4, member e	GO:0002292	T cell differentiation involved in immune response	0.0103514	6.26232	4.24e-15	1.6821	0.0222993
38	ENSMUSG00000030142	Clec4e	C-type lectin domain family 4, member e	GO:0006955	immune response	4.47713e-07	6.26232	4.24e-15	1.6821	0.0222993
39	ENSMUSG00000030142	Clec4e	C-type lectin domain family 4, member e	GO:0007166	cell surface receptor signaling pathway	0.0192309	6.26232	4.24e-15	1.6821	0.0222993
40	ENSMUSG00000025929	Il17a	interleukin 17A	GO:0002376	immune system process	0.0172584	9.83382	4.37e-15	4.40844	5.40736e-08
41	ENSMUSG00000025929	Il17a	interleukin 17A	GO:0006954	inflammatory response	9.52796e-10	9.83382	4.37e-15	4.40844	5.40736e-08
42	ENSMUSG00000025929	Il17a	interleukin 17A	GO:1900017	positive regulation of cytokine production involved in inflammatory response	0.030761	9.83382	4.37e-15	4.40844	5.40736e-08
43	ENSMUSG00000025929	Il17a	interleukin 17A	GO:0007165	signal transduction	0.0146555	9.83382	4.37e-15	4.40844	5.40736e-08
44	ENSMUSG00000025929	Il17a	interleukin 17A	GO:0071347	cellular response to interleukin-1	5.48277e-05	9.83382	4.37e-15	4.40844	5.40736e-08
45	ENSMUSG00000025929	Il17a	interleukin 17A	GO:0006955	immune response	4.47713e-07	9.83382	4.37e-15	4.40844	5.40736e-08
46	ENSMUSG00000025929	Il17a	interleukin 17A	GO:0007166	cell surface receptor signaling pathway	0.0192309	9.83382	4.37e-15	4.40844	5.40736e-08
47	ENSMUSG00000026166	Ccl20	chemokine (C-C motif) ligand 20	GO:0002376	immune system process	0.0172584	3.38955	5.43e-14	4.88416	7.60307e-06
48	ENSMUSG00000026166	Ccl20	chemokine (C-C motif) ligand 20	GO:0006954	inflammatory response	9.52796e-10	3.38955	5.43e-14	4.88416	7.60307e-06
49	ENSMUSG00000026166	Ccl20	chemokine (C-C motif) ligand 20	GO:0002292	T cell differentiation involved in immune response	0.0103514	3.38955	5.43e-14	4.88416	7.60307e-06
50	ENSMUSG00000026166	Ccl20	chemokine (C-C motif) ligand 20	GO:0060326	cell chemotaxis	1.74582e-06	3.38955	5.43e-14	4.88416	7.60307e-06
51	ENSMUSG00000026166	Ccl20	chemokine (C-C motif) ligand 20	GO:0035584	calcium-mediated signaling using intracellular calcium source	0.0432514	3.38955	5.43e-14	4.88416	7.60307e-06
52	ENSMUSG00000026166	Ccl20	chemokine (C-C motif) ligand 20	GO:0070374	positive regulation of ERK1 and ERK2 cascade	0.0128233	3.38955	5.43e-14	4.88416	7.60307e-06
53	ENSMUSG00000026166	Ccl20	chemokine (C-C motif) ligand 20	GO:0007165	signal transduction	0.0146555	3.38955	5.43e-14	4.88416	7.60307e-06
54	ENSMUSG00000026166	Ccl20	chemokine (C-C motif) ligand 20	GO:0071347	cellular response to interleukin-1	5.48277e-05	3.38955	5.43e-14	4.88416	7.60307e-06
55	ENSMUSG00000026166	Ccl20	chemokine (C-C motif) ligand 20	GO:0006955	immune response	4.47713e-07	3.38955	5.43e-14	4.88416	7.60307e-06
56	ENSMUSG00000026166	Ccl20	chemokine (C-C motif) ligand 20	GO:0007166	cell surface receptor signaling pathway	0.0192309	3.38955	5.43e-14	4.88416	7.60307e-06
57	ENSMUSG00000038751	Ptk6	PTK6 protein tyrosine kinase 6	GO:0002376	immune system process	0.0172584	2.95115	1.2e-13	1.89134	0.0115326
58	ENSMUSG00000038751	Ptk6	PTK6 protein tyrosine kinase 6	GO:0007165	signal transduction	0.0146555	2.95115	1.2e-13	1.89134	0.0115326
59	ENSMUSG00000038751	Ptk6	PTK6 protein tyrosine kinase 6	GO:0006955	immune response	4.47713e-07	2.95115	1.2e-13	1.89134	0.0115326
60	ENSMUSG00000038751	Ptk6	PTK6 protein tyrosine kinase 6	GO:0007166	cell surface receptor signaling pathway	0.0192309	2.95115	1.2e-13	1.89134	0.0115326
61	ENSMUSG00000029380	Cxcl1	chemokine (C-X-C motif) ligand 1	GO:0002376	immune system process	0.0172584	5.83666	1.37e-13	1.43027	0.00275402
62	ENSMUSG00000029380	Cxcl1	chemokine (C-X-C motif) ligand 1	GO:0006954	inflammatory response	9.52796e-10	5.83666	1.37e-13	1.43027	0.00275402
63	ENSMUSG00000029380	Cxcl1	chemokine (C-X-C motif) ligand 1	GO:0007204	positive regulation of cytosolic calcium ion concentration	0.00669885	5.83666	1.37e-13	1.43027	0.00275402
64	ENSMUSG00000029380	Cxcl1	chemokine (C-X-C motif) ligand 1	GO:0042127	regulation of cell population proliferation	0.0210863	5.83666	1.37e-13	1.43027	0.00275402
65	ENSMUSG00000029380	Cxcl1	chemokine (C-X-C motif) ligand 1	GO:0060326	cell chemotaxis	1.74582e-06	5.83666	1.37e-13	1.43027	0.00275402
66	ENSMUSG00000029380	Cxcl1	chemokine (C-X-C motif) ligand 1	GO:0007165	signal transduction	0.0146555	5.83666	1.37e-13	1.43027	0.00275402
67	ENSMUSG00000029380	Cxcl1	chemokine (C-X-C motif) ligand 1	GO:0071222	cellular response to lipopolysaccharide	0.0169824	5.83666	1.37e-13	1.43027	0.00275402
68	ENSMUSG00000029380	Cxcl1	chemokine (C-X-C motif) ligand 1	GO:0006955	immune response	4.47713e-07	5.83666	1.37e-13	1.43027	0.00275402
69	ENSMUSG00000029380	Cxcl1	chemokine (C-X-C motif) ligand 1	GO:0007166	cell surface receptor signaling pathway	0.0192309	5.83666	1.37e-13	1.43027	0.00275402
70	ENSMUSG00000022902	Stfa2	stefin A2	GO:0010951	negative regulation of endopeptidase activity	0.0483059	7.44609	1.45e-13	6.80084	3.94449e-05
71	ENSMUSG00000005800	Mmp8	matrix metallopeptidase 8	GO:0002376	immune system process	0.0172584	4.88115	2.67e-13	3.03109	0.0223525
72	ENSMUSG00000005800	Mmp8	matrix metallopeptidase 8	GO:0006954	inflammatory response	9.52796e-10	4.88115	2.67e-13	3.03109	0.0223525
73	ENSMUSG00000005800	Mmp8	matrix metallopeptidase 8	GO:0007165	signal transduction	0.0146555	4.88115	2.67e-13	3.03109	0.0223525
74	ENSMUSG00000030144	Clec4d	C-type lectin domain family 4, member d	GO:0002376	immune system process	0.0172584	5.63227	3.49e-13	2.04184	0.0265128
75	ENSMUSG00000030144	Clec4d	C-type lectin domain family 4, member d	GO:0038094	Fc-gamma receptor signaling pathway	0.00778037	5.63227	3.49e-13	2.04184	0.0265128
76	ENSMUSG00000030144	Clec4d	C-type lectin domain family 4, member d	GO:0002292	T cell differentiation involved in immune response	0.0103514	5.63227	3.49e-13	2.04184	0.0265128
77	ENSMUSG00000030144	Clec4d	C-type lectin domain family 4, member d	GO:0006955	immune response	4.47713e-07	5.63227	3.49e-13	2.04184	0.0265128
78	ENSMUSG00000030144	Clec4d	C-type lectin domain family 4, member d	GO:0007166	cell surface receptor signaling pathway	0.0192309	5.63227	3.49e-13	2.04184	0.0265128
79	ENSMUSG00000052270	Fpr2	formyl peptide receptor 2	GO:0002376	immune system process	0.0172584	5.27194	6.7e-12	2.03128	0.0171297
80	ENSMUSG00000052270	Fpr2	formyl peptide receptor 2	GO:0006954	inflammatory response	9.52796e-10	5.27194	6.7e-12	2.03128	0.0171297
81	ENSMUSG00000052270	Fpr2	formyl peptide receptor 2	GO:0007204	positive regulation of cytosolic calcium ion concentration	0.00669885	5.27194	6.7e-12	2.03128	0.0171297
82	ENSMUSG00000052270	Fpr2	formyl peptide receptor 2	GO:0007200	phospholipase C-activating G protein-coupled receptor signaling pathway	0.0106414	5.27194	6.7e-12	2.03128	0.0171297
83	ENSMUSG00000052270	Fpr2	formyl peptide receptor 2	GO:0007165	signal transduction	0.0146555	5.27194	6.7e-12	2.03128	0.0171297
84	ENSMUSG00000052270	Fpr2	formyl peptide receptor 2	GO:0006955	immune response	4.47713e-07	5.27194	6.7e-12	2.03128	0.0171297
85	ENSMUSG00000052270	Fpr2	formyl peptide receptor 2	GO:0007166	cell surface receptor signaling pathway	0.0192309	5.27194	6.7e-12	2.03128	0.0171297
86	ENSMUSG00000035105	Egln3	egl-9 family hypoxia-inducible factor 3	GO:0042127	regulation of cell population proliferation	0.0210863	3.03873	1.2e-11	1.98255	0.0293144
87	ENSMUSG00000104713	Gbp6	guanylate binding protein 6	GO:0035458	cellular response to interferon-beta	0.000139316	-1.73174	2.19e-11	-1.25879	0.00902951
88	ENSMUSG00000038067	Csf3	colony stimulating factor 3 (granulocyte)	GO:0002376	immune system process	0.0172584	7.26248	3.22e-10	2.93999	0.0292936
89	ENSMUSG00000038067	Csf3	colony stimulating factor 3 (granulocyte)	GO:0042127	regulation of cell population proliferation	0.0210863	7.26248	3.22e-10	2.93999	0.0292936
90	ENSMUSG00000038067	Csf3	colony stimulating factor 3 (granulocyte)	GO:0007165	signal transduction	0.0146555	7.26248	3.22e-10	2.93999	0.0292936
91	ENSMUSG00000038067	Csf3	colony stimulating factor 3 (granulocyte)	GO:0006955	immune response	4.47713e-07	7.26248	3.22e-10	2.93999	0.0292936
92	ENSMUSG00000045551	Fpr1	formyl peptide receptor 1	GO:0002376	immune system process	0.0172584	5.60234	4.29e-10	2.53774	7.07641e-05
93	ENSMUSG00000045551	Fpr1	formyl peptide receptor 1	GO:0006954	inflammatory response	9.52796e-10	5.60234	4.29e-10	2.53774	7.07641e-05
94	ENSMUSG00000045551	Fpr1	formyl peptide receptor 1	GO:0007204	positive regulation of cytosolic calcium ion concentration	0.00669885	5.60234	4.29e-10	2.53774	7.07641e-05
95	ENSMUSG00000045551	Fpr1	formyl peptide receptor 1	GO:0007200	phospholipase C-activating G protein-coupled receptor signaling pathway	0.0106414	5.60234	4.29e-10	2.53774	7.07641e-05
96	ENSMUSG00000045551	Fpr1	formyl peptide receptor 1	GO:0007165	signal transduction	0.0146555	5.60234	4.29e-10	2.53774	7.07641e-05
97	ENSMUSG00000045551	Fpr1	formyl peptide receptor 1	GO:0006955	immune response	4.47713e-07	5.60234	4.29e-10	2.53774	7.07641e-05
98	ENSMUSG00000045551	Fpr1	formyl peptide receptor 1	GO:0007166	cell surface receptor signaling pathway	0.0192309	5.60234	4.29e-10	2.53774	7.07641e-05
99	ENSMUSG00000063234	Gpr84	G protein-coupled receptor 84	GO:0007165	signal transduction	0.0146555	4.57783	1.31e-09	1.86496	0.0293144
100	ENSMUSG00000003541	Ier3	immediate early response 3	GO:0006954	inflammatory response	9.52796e-10	2.48223	5.85e-09	1.36667	0.0163954
101	ENSMUSG00000003541	Ier3	immediate early response 3	GO:0007165	signal transduction	0.0146555	2.48223	5.85e-09	1.36667	0.0163954
102	ENSMUSG00000003541	Ier3	immediate early response 3	GO:0050728	negative regulation of inflammatory response	0.0215278	2.48223	5.85e-09	1.36667	0.0163954
103	ENSMUSG00000053338	Tarm1	T cell-interacting, activating receptor on myeloid cells 1	GO:0002376	immune system process	0.0172584	4.15004	1.21e-08	1.7168	0.0285562
104	ENSMUSG00000053338	Tarm1	T cell-interacting, activating receptor on myeloid cells 1	GO:0006954	inflammatory response	9.52796e-10	4.15004	1.21e-08	1.7168	0.0285562
105	ENSMUSG00000053338	Tarm1	T cell-interacting, activating receptor on myeloid cells 1	GO:0042127	regulation of cell population proliferation	0.0210863	4.15004	1.21e-08	1.7168	0.0285562
106	ENSMUSG00000053338	Tarm1	T cell-interacting, activating receptor on myeloid cells 1	GO:1900017	positive regulation of cytokine production involved in inflammatory response	0.030761	4.15004	1.21e-08	1.7168	0.0285562
107	ENSMUSG00000053338	Tarm1	T cell-interacting, activating receptor on myeloid cells 1	GO:0006955	immune response	4.47713e-07	4.15004	1.21e-08	1.7168	0.0285562
108	ENSMUSG00000026009	Icos	inducible T cell co-stimulator	GO:0002376	immune system process	0.0172584	3.19085	1.55e-08	1.19061	0.0361435
109	ENSMUSG00000051439	Cd14	CD14 antigen	GO:0002376	immune system process	0.0172584	4.00045	2.36e-08	1.86888	0.00251481
110	ENSMUSG00000051439	Cd14	CD14 antigen	GO:0006954	inflammatory response	9.52796e-10	4.00045	2.36e-08	1.86888	0.00251481
111	ENSMUSG00000051439	Cd14	CD14 antigen	GO:0032026	response to magnesium ion	0.0382825	4.00045	2.36e-08	1.86888	0.00251481
112	ENSMUSG00000051439	Cd14	CD14 antigen	GO:0007165	signal transduction	0.0146555	4.00045	2.36e-08	1.86888	0.00251481
113	ENSMUSG00000051439	Cd14	CD14 antigen	GO:0071222	cellular response to lipopolysaccharide	0.0169824	4.00045	2.36e-08	1.86888	0.00251481
114	ENSMUSG00000051439	Cd14	CD14 antigen	GO:0006955	immune response	4.47713e-07	4.00045	2.36e-08	1.86888	0.00251481
115	ENSMUSG00000051439	Cd14	CD14 antigen	GO:0007166	cell surface receptor signaling pathway	0.0192309	4.00045	2.36e-08	1.86888	0.00251481
116	ENSMUSG00000028602	Tnfrsf8	tumor necrosis factor receptor superfamily, member 8	GO:0007165	signal transduction	0.0146555	2.26038	2.53e-07	2.32964	0.009138
117	ENSMUSG00000025804	Ccr1	chemokine (C-C motif) receptor 1	GO:0002376	immune system process	0.0172584	2.65745	2.14e-05	1.88065	5.26447e-05
118	ENSMUSG00000025804	Ccr1	chemokine (C-C motif) receptor 1	GO:0006954	inflammatory response	9.52796e-10	2.65745	2.14e-05	1.88065	5.26447e-05
119	ENSMUSG00000025804	Ccr1	chemokine (C-C motif) receptor 1	GO:0030502	negative regulation of bone mineralization	0.000679204	2.65745	2.14e-05	1.88065	5.26447e-05
120	ENSMUSG00000025804	Ccr1	chemokine (C-C motif) receptor 1	GO:0007204	positive regulation of cytosolic calcium ion concentration	0.00669885	2.65745	2.14e-05	1.88065	5.26447e-05
121	ENSMUSG00000025804	Ccr1	chemokine (C-C motif) receptor 1	GO:0060326	cell chemotaxis	1.74582e-06	2.65745	2.14e-05	1.88065	5.26447e-05
122	ENSMUSG00000025804	Ccr1	chemokine (C-C motif) receptor 1	GO:0070374	positive regulation of ERK1 and ERK2 cascade	0.0128233	2.65745	2.14e-05	1.88065	5.26447e-05
123	ENSMUSG00000025804	Ccr1	chemokine (C-C motif) receptor 1	GO:0007165	signal transduction	0.0146555	2.65745	2.14e-05	1.88065	5.26447e-05
124	ENSMUSG00000025804	Ccr1	chemokine (C-C motif) receptor 1	GO:0006955	immune response	4.47713e-07	2.65745	2.14e-05	1.88065	5.26447e-05
125	ENSMUSG00000025804	Ccr1	chemokine (C-C motif) receptor 1	GO:0050777	negative regulation of immune response	0.0282488	2.65745	2.14e-05	1.88065	5.26447e-05
126	ENSMUSG00000025804	Ccr1	chemokine (C-C motif) receptor 1	GO:0007166	cell surface receptor signaling pathway	0.0192309	2.65745	2.14e-05	1.88065	5.26447e-05
127	ENSMUSG00000020734	Grin2c	glutamate receptor, ionotropic, NMDA2C (epsilon 3)	GO:0007204	positive regulation of cytosolic calcium ion concentration	0.00669885	2.22112	8.11e-05	1.755	0.0131729
128	ENSMUSG00000020734	Grin2c	glutamate receptor, ionotropic, NMDA2C (epsilon 3)	GO:0007165	signal transduction	0.0146555	2.22112	8.11e-05	1.755	0.0131729
129	ENSMUSG00000020734	Grin2c	glutamate receptor, ionotropic, NMDA2C (epsilon 3)	GO:0007166	cell surface receptor signaling pathway	0.0192309	2.22112	8.11e-05	1.755	0.0131729
130	ENSMUSG00000017344	Vtn	vitronectin	GO:0050731	positive regulation of peptidyl-tyrosine phosphorylation	0.0438531	-1.96841	0.000108402	-1.12101	0.00234782
131	ENSMUSG00000031444	F10	coagulation factor X	GO:0007165	signal transduction	0.0146555	2.80801	0.000263907	2.09561	0.0310865
132	ENSMUSG00000028356	Ambp	alpha 1 microglobulin/bikunin precursor	GO:0010951	negative regulation of endopeptidase activity	0.0483059	6.19848	0.000342491	5.53585	0.0150956
133	ENSMUSG00000030069	Prok2	prokineticin 2	GO:0042127	regulation of cell population proliferation	0.0210863	3.7999	0.000399755	3.58396	0.00508523
134	ENSMUSG00000069792	Wfdc17	WAP four-disulfide core domain 17	GO:0002376	immune system process	0.0172584	1.462	0.00110396	2.37218	0.0285562
135	ENSMUSG00000069792	Wfdc17	WAP four-disulfide core domain 17	GO:0010951	negative regulation of endopeptidase activity	0.0483059	1.462	0.00110396	2.37218	0.0285562
136	ENSMUSG00000069792	Wfdc17	WAP four-disulfide core domain 17	GO:0006955	immune response	4.47713e-07	1.462	0.00110396	2.37218	0.0285562
137	ENSMUSG00000006014	Prg4	proteoglycan 4 (megakaryocyte stimulating factor, articular superficial zone protein)	GO:0002376	immune system process	0.0172584	2.49108	0.00119437	3.15406	0.00209648
138	ENSMUSG00000006014	Prg4	proteoglycan 4 (megakaryocyte stimulating factor, articular superficial zone protein)	GO:0042127	regulation of cell population proliferation	0.0210863	2.49108	0.00119437	3.15406	0.00209648
139	ENSMUSG00000006014	Prg4	proteoglycan 4 (megakaryocyte stimulating factor, articular superficial zone protein)	GO:0006955	immune response	4.47713e-07	2.49108	0.00119437	3.15406	0.00209648
140	ENSMUSG00000034459	Ifit1	interferon-induced protein with tetratricopeptide repeats 1	GO:0035458	cellular response to interferon-beta	0.000139316	-1.51886	0.00142997	-1.73653	0.0169074
141	ENSMUSG00000053113	Socs3	suppressor of cytokine signaling 3	GO:0006954	inflammatory response	9.52796e-10	2.09696	0.00154028	1.67138	0.00260423
142	ENSMUSG00000053113	Socs3	suppressor of cytokine signaling 3	GO:0007165	signal transduction	0.0146555	2.09696	0.00154028	1.67138	0.00260423
143	ENSMUSG00000053113	Socs3	suppressor of cytokine signaling 3	GO:0050728	negative regulation of inflammatory response	0.0215278	2.09696	0.00154028	1.67138	0.00260423
144	ENSMUSG00000053113	Socs3	suppressor of cytokine signaling 3	GO:0007166	cell surface receptor signaling pathway	0.0192309	2.09696	0.00154028	1.67138	0.00260423
145	ENSMUSG00000026580	Selp	selectin, platelet	GO:0002376	immune system process	0.0172584	1.80977	0.00398559	1.94579	0.00155647
146	ENSMUSG00000026580	Selp	selectin, platelet	GO:0006954	inflammatory response	9.52796e-10	1.80977	0.00398559	1.94579	0.00155647
147	ENSMUSG00000026580	Selp	selectin, platelet	GO:0035584	calcium-mediated signaling using intracellular calcium source	0.0432514	1.80977	0.00398559	1.94579	0.00155647
148	ENSMUSG00000026580	Selp	selectin, platelet	GO:0007165	signal transduction	0.0146555	1.80977	0.00398559	1.94579	0.00155647
149	ENSMUSG00000000182	Fgf23	fibroblast growth factor 23	GO:0030502	negative regulation of bone mineralization	0.000679204	4.11867	0.00493252	6.08564	1.97766e-08
150	ENSMUSG00000000182	Fgf23	fibroblast growth factor 23	GO:0042127	regulation of cell population proliferation	0.0210863	4.11867	0.00493252	6.08564	1.97766e-08
151	ENSMUSG00000000182	Fgf23	fibroblast growth factor 23	GO:0032026	response to magnesium ion	0.0382825	4.11867	0.00493252	6.08564	1.97766e-08
152	ENSMUSG00000000182	Fgf23	fibroblast growth factor 23	GO:0070374	positive regulation of ERK1 and ERK2 cascade	0.0128233	4.11867	0.00493252	6.08564	1.97766e-08
153	ENSMUSG00000000182	Fgf23	fibroblast growth factor 23	GO:0007165	signal transduction	0.0146555	4.11867	0.00493252	6.08564	1.97766e-08
154	ENSMUSG00000000182	Fgf23	fibroblast growth factor 23	GO:0007166	cell surface receptor signaling pathway	0.0192309	4.11867	0.00493252	6.08564	1.97766e-08
155	ENSMUSG00000030017	Reg3g	regenerating islet-derived 3 gamma	GO:0002376	immune system process	0.0172584	4.57241	0.00514719	2.3723	0.0181308
156	ENSMUSG00000030017	Reg3g	regenerating islet-derived 3 gamma	GO:0006954	inflammatory response	9.52796e-10	4.57241	0.00514719	2.3723	0.0181308
157	ENSMUSG00000030017	Reg3g	regenerating islet-derived 3 gamma	GO:0042127	regulation of cell population proliferation	0.0210863	4.57241	0.00514719	2.3723	0.0181308
158	ENSMUSG00000030017	Reg3g	regenerating islet-derived 3 gamma	GO:0007165	signal transduction	0.0146555	4.57241	0.00514719	2.3723	0.0181308
159	ENSMUSG00000030017	Reg3g	regenerating islet-derived 3 gamma	GO:0006955	immune response	4.47713e-07	4.57241	0.00514719	2.3723	0.0181308
160	ENSMUSG00000030017	Reg3g	regenerating islet-derived 3 gamma	GO:0006953	acute-phase response	0.000101625	4.57241	0.00514719	2.3723	0.0181308
161	ENSMUSG00000074417	Gm14548	predicted gene 14548	GO:0007165	signal transduction	0.0146555	2.08919	0.00540923	1.20392	0.036523
162	ENSMUSG00000074417	Gm14548	predicted gene 14548	GO:0007166	cell surface receptor signaling pathway	0.0192309	2.08919	0.00540923	1.20392	0.036523
163	ENSMUSG00000048216	Gpr85	G protein-coupled receptor 85	GO:0007165	signal transduction	0.0146555	1.35323	0.00665408	1.04497	0.0374264
164	ENSMUSG00000022868	Ahsg	alpha-2-HS-glycoprotein	GO:0006954	inflammatory response	9.52796e-10	2.03957	0.00700817	2.09714	0.00251481
165	ENSMUSG00000022868	Ahsg	alpha-2-HS-glycoprotein	GO:0030502	negative regulation of bone mineralization	0.000679204	2.03957	0.00700817	2.09714	0.00251481
166	ENSMUSG00000022868	Ahsg	alpha-2-HS-glycoprotein	GO:0010951	negative regulation of endopeptidase activity	0.0483059	2.03957	0.00700817	2.09714	0.00251481
167	ENSMUSG00000022868	Ahsg	alpha-2-HS-glycoprotein	GO:0007165	signal transduction	0.0146555	2.03957	0.00700817	2.09714	0.00251481
168	ENSMUSG00000022868	Ahsg	alpha-2-HS-glycoprotein	GO:0006953	acute-phase response	0.000101625	2.03957	0.00700817	2.09714	0.00251481
169	ENSMUSG00000022868	Ahsg	alpha-2-HS-glycoprotein	GO:0007166	cell surface receptor signaling pathway	0.0192309	2.03957	0.00700817	2.09714	0.00251481
170	ENSMUSG00000078853	Igtp	interferon gamma induced GTPase	GO:0035458	cellular response to interferon-beta	0.000139316	-1.08012	0.00706698	-1.03804	0.0374264
171	ENSMUSG00000023473	Celsr3	cadherin, EGF LAG seven-pass G-type receptor 3	GO:0007165	signal transduction	0.0146555	1.06663	0.00766075	3.2468	0.000902858
172	ENSMUSG00000023473	Celsr3	cadherin, EGF LAG seven-pass G-type receptor 3	GO:0007166	cell surface receptor signaling pathway	0.0192309	1.06663	0.00766075	3.2468	0.000902858
173	ENSMUSG00000026011	Ctla4	cytotoxic T-lymphocyte-associated protein 4	GO:0002376	immune system process	0.0172584	1.45192	0.0128702	1.34258	0.0226849
174	ENSMUSG00000026011	Ctla4	cytotoxic T-lymphocyte-associated protein 4	GO:0042127	regulation of cell population proliferation	0.0210863	1.45192	0.0128702	1.34258	0.0226849
175	ENSMUSG00000026011	Ctla4	cytotoxic T-lymphocyte-associated protein 4	GO:0007165	signal transduction	0.0146555	1.45192	0.0128702	1.34258	0.0226849
176	ENSMUSG00000026011	Ctla4	cytotoxic T-lymphocyte-associated protein 4	GO:0006955	immune response	4.47713e-07	1.45192	0.0128702	1.34258	0.0226849
177	ENSMUSG00000026011	Ctla4	cytotoxic T-lymphocyte-associated protein 4	GO:0050777	negative regulation of immune response	0.0282488	1.45192	0.0128702	1.34258	0.0226849
178	ENSMUSG00000026011	Ctla4	cytotoxic T-lymphocyte-associated protein 4	GO:0007166	cell surface receptor signaling pathway	0.0192309	1.45192	0.0128702	1.34258	0.0226849
179	ENSMUSG00000027460	Angpt4	angiopoietin 4	GO:0050731	positive regulation of peptidyl-tyrosine phosphorylation	0.0438531	-1.71939	0.0136022	-1.61435	0.0190206
180	ENSMUSG00000022026	Olfm4	olfactomedin 4	GO:0002376	immune system process	0.0172584	3.03326	0.0136761	2.37766	2.34148e-05
181	ENSMUSG00000022026	Olfm4	olfactomedin 4	GO:0007165	signal transduction	0.0146555	3.03326	0.0136761	2.37766	2.34148e-05
182	ENSMUSG00000022026	Olfm4	olfactomedin 4	GO:0006955	immune response	4.47713e-07	3.03326	0.0136761	2.37766	2.34148e-05
183	ENSMUSG00000022026	Olfm4	olfactomedin 4	GO:0050777	negative regulation of immune response	0.0282488	3.03326	0.0136761	2.37766	2.34148e-05

## Sheet: Feuil1
Symbol
Adgrf1
Ahsg
Ambp
Angpt4
Ccl20
Ccr1
Cd14
Celsr3
Clec4d
Clec4e
Csf3
Csta2
Cstdc4
Cstdc5
Ctla4
Cxcl1
Egln3
F10
Fgf23
Fpr1
Fpr2
Gbp6
Gm14548
Gpr84
Gpr85
Grin2c
Gzmb
Icos
Ier3
Ifit1
Igtp
Il17a
Il17f
Il22
Lcn2
Mmp8
Olfm4
Prg4
Prok2
Ptk6
Reg3g
Saa1
Saa3
Selp
Socs3
Stfa1
Stfa2
Stfa2l1
Stfa3
Tarm1
Tnfrsf8
Trem1
Vtn
Wfdc17
