# Supplementary material for: Comparative analyses of Netherton syndrome patients and Spink5 conditional knock-out mice uncover disease-relevant pathways
Source: Commun Biol. 2024 Feb 5;7:152. doi: 10.1038/s42003-024-05780-y (PMC10844249; doi:10.1038/s42003-024-05780-y)
Supplement: Supplementary file 9 — Supplementary Data 6 [file 42003_2024_5780_MOESM9_ESM.xlsx]

## Sheet: Fig 1
	Fig. 1c: Agarose gel analysis of PCR for						Fig. 1f: Spink5 mRNA expression levels measured in
	detection Spink5 floxed exon CreERT2-mediated excision.						back skin of control and Spink5 cKO littermates.
							Control	Spink5 cKO
							0.58	0.4
							2.01	1.3
							0.61	0.62
							0.5	0.4
							2.75	0.72
							1.19	0.53
							0.71	0.93
							1.67	0.73
							1.21	0.25
							0.43	0.12
							1.15	0.62

## Sheet: Fig 2
	Fig. 2a: Trypsin-like protease activity in skin extracts: VPR and WAVR substrates							Fig. 2b: Chymotrypsin-like protease activity				Fig. 2c: TEWL			Fig. 2e: Epidermal thickness
								in skin extracts: KHLY substrate
	Control dmso VPR	Spink5 cKO dmso VPR	Spink5 cKO GSK951A VPR		Control dmso WAVR	Spink5 cKO dmso WAVR						Control	Spink5 cKO		Control	Spink5 cKO
	0.63	15.92	1.97		0.202879	4.41705		wt ctrl pepPG303	Spink5 cKO pepPG303	Spink5 cKO pepPG278		2	40.6		14.5	16
	0.97	15.64	1.83		0.671837	10.5594		0.6	96.27	0.36		2.3	38		14.5	32.2
	0.59	17.97	2.14		0.67627	8.65001		0.45	72.42	0		3.6	32.8		12.3	54.9
	0.83	26.36	5.37		0.277355	12.9708		0.38	78.73	0		2.6	15.8		14.4	28.3
	0.81	27.97	6.43		0.325695	11.3756		0.35	346.68	1.66		2.3	48.4		16	68.3
	0.88	17.66	4.07		0.345256	9.916		0.37	420.55	3.31		3.4	29.4		11.7	77.1
	2.88	15.5	1.14		4.37369	8.55297		0.5	273.35	1.49		0.19	24.23		14.7	79.8
	1.04	14.81	2.08		0.169095	8.75791		2.56	55.24	0		3.13	22.27		14.2	65.1
	0.37	24.65	2.55		1.95793	9.39042		0.97	68.89	0.11		0.41	25.71		10.7	44.3
								2.82	143.25	0.88		6	44.4		8.2	42.3
												4.2	24.6		15.7	136.7
												1.5	9.7		14.6	57.2
												6.3	51.7		12.4	64.9
												7.5	12.6		16.7	26.7
												1.4	39.1		12.9	50.1
												5.2	9.7		13.9	36.4
												4.8	39.9		11.2	86.4
												5.7	31		11.3	71.9
												6.2	37.9
												5.8	75.3
												5.5	23.4
												6.2	45.3

## Sheet: Fig 4
	Fig. 4h: Number of VIM+ cells in dermis of control and Spink5 cKO mice							Fig. 4i: Number of CD34+VIM+ cells in dermis of control and Spink5 cKO mice							Fig. 4j: Percentage of CD34+VIM+ cells from total number of VIM+ cells.
	Control	Spink5 cKO						Control	Spink5 cKO						Control	Spink5 cKO
	887.4	417.4						771.2	26.1						86.9	6.25
	1628.7	1548.5						548	26.2						33.65	1.69
	1106.8	2450.8						561.4	188.5						50.72	7.69
	871.6	2256.4						429.9	139						49.32	6.16
	2041	2892.9						512.2	86.7						25.09	3
	973.3	2091.8						301.6	0						30.99	0

## Sheet: Fig 5
	Fig.5e - Gel AHSG 2 hrs 37°C incubation					Fig.5e - Gel AHSG 24 hrs 37°C incubation					Fig.5f - Gel IL-36A 2 hrs 37°C incubation				Fig.5f - Gel IL-36A 24 hrs 37°C incubation

## Sheet: Fig 6
	Fig.6a' : Mast cell counts in skin toluidine blue staining						Fig.6b' :Neutrophil counts in skin				Fig.6c' :CD3+ cells in skin			Fig.6d' :CD19+ cells in skin			Fig.6e' :IL-17A+ cells in skin			Fig.6f' :FOXP3+ cells in skin					Fig.6g' :IL-36A mean fluorescence intensity in epidermis						Fig.6h' :IL-24 mean fluorescence intensity in epidermis						Fig.6i' : Number of CXCL3+ cells in dermis				Fig.6j' :Number of pSTAT3+ cells in epidermis and dermis					Fig.6k' :S100A9 mean fluorescence intensity in epidermis.
	Control	Spink5 cKO					Control	Spink5 cKO			Control	Spink5 cKO		Control	Spink5 cKO		Control	Spink5 cKO		Control_nuclear	Spink5 cKO_nuclear	Control_cytoplasmic	Spink5 cKO_cytoplasmic		Control	Spink5 cKO					Control	Spink5 cKO					Control	Spink5 cKO			Control_epidermis	Spink5 cKO_epidermis	Control_dermis	Spink5 cKO_dermis		Control	Spink5 cKO
	65.1	84.9					53.8	1087.7			241.5	523.2		17.6	192.1		49.9	277.4		11.3	65.4	28.3	67.3		49.9436	131.848					22.08	489.56					201.3	1388.6			118.9	4156	281.4	4123.1		9.61	47.68
	25.9	98.7					134.4	1205.9			126.2	658.6		32	143.8		89.7	126.2		0	109	23.4	246.2		69.1432	311.308					26.62	379.84					52.3	844.6			0	3387.8	5.6	1307.3		0.01	51.2
	28.3	26.1					133.3	470.7			133.5	342.2		33.1	231.1		41.2	82.2		32.6	84.2	54.4	210.4		31.2167	107.517					21	102.52					168.6	363.8			203.2	4961.9	33	897.6		0	44.52
	79.5	112.9					110.9	235.8			132.7	513.5		17.3	202.2		34	370.1		7.8	55.9	13.1	55.9		98.9613	499.56					30.85	94.14					75.8	137			32.4	3577.7	0	3524		0	281.95
	30	177.4					151.2	171.1			326.6	363.6		8.9	122.8		58.3	284.6		0	44.3	4.3	251.4		64.9958	283.052					8.43	133.62					89.9	413.2			60.1	4199	12.6	2003.2		12.6	140.67
	15.4	142.8					138	274.6									44.9	105		8.8	90.6	109.9	219.9		43.2785	237.597					30.7	439.42					36.7	393.8
	12.8	74.5					81.5	562.2																	40.936	126.885					25.31	674.39
	49	108.8					75.1	149.1																							44.18	868.02
	19.8	44.9
	20.3	196.9
	86.4	55.4
	10.6	64.1
	24	128.2
	40.4	53.3
	31.6	69.2
	7	14.6
	22.7	133.4
	17.1	137.1

## Sheet: Fig 7
	Fig.7a - Serum IgE levels			Fig.7b - Number of blood neutrophils				Fig.7c' - Thymus organ weight				Fig.7d' - Lymph node weight				Fig.7e' -Spleen weight				Fig.7f -Number of DN thymocytes									Fig.7g -Number of DP and SP thymocytes
	Control	Spink5 cKO		Control	Spink5 cKO			Control	Spink5 cKO			Control	Spink5 cKO			Control	Spink5 cKO			DN1_control	DN1_Spink5 cKO	DN2_control	DN2_Spink5 cKO	DN3_control	DN3_Spink5 cKO	DN4_control	DN4_Spink5 cKO		CD4+CD8+ DP_control	CD4+CD8+ DP_Spink5 cKO	CD4+ SP_control	CD4+ SP_Spink5 cKO	CD8+ SP_control	CD8+ SP_Spink5 cKO
	232.279	3480.35		0.15	1.55			3.6	1.4			0.1	0.5			2.3	14			149000	108000	34200	31000	1020000	1100000	596000	562000		36400000	35200000	1800000	2200000	1220000	1790000
	217.637	246.619		0.18	0.56			3	1.9			0.2	0.5			3.3	3.4			167000	207000	45400	69700	961000	761000	626000	761000		33000000	25300000	3760000	9960000	2340000	3360000
	183.079	776.498		0.16	1.44			3.8	2.8			0.5	0.8			2.1	8.4			100000	114000	27200	18400	918000	920000	754000	749000		32200000	34000000	3990000	2930000	2630000	2020000
	285.457	716.55		0.03	0.98			4.6	1.5			0.21	0.23			5.3	7.5			141000	328000	12200	3060	824000	497000	824000	974000		36600000	1830000	1800000	20500000	1100000	14200000
	190.429	543.021		0.11	1.3			2.5	2.1			0.2	0.68			3.5	3.3			154000	147000	24300	22900	859000	842000	761000	788000		36300000	36300000	1970000	1920000	1180000	1240000
	230.851	287.386		0.29	1.19			3.2	2.1			0.07	0.31			3.9	3.4			229000	212000	85100	79600	691000	884000	796000	625000		35900000	34200000	2160000	2380000	1350000	2200000
	210.175	273.821		0.22	1.15			1.98	2.9			0.17	0.39			2.7	5.8			245000	344000	95200	77000	778000	1060000	682000	319000		34800000	11900000	3040000	20000000	1520000	5520000
	124.552	122.699		0.09	1.46			3.59	3.02			0.21	0.31			3.8	2.98			176000	218000	44600	44800	716000	776000	864000	761000		35500000	30300000	2090000	6720000	1750000	2170000
		12398.3		0.18	1.87			2.64	2.95							4.96	4.2			274000	875000	70400	40100	706000	315000	751000	569000		34100000	252000	2860000	25300000	1960000	13700000
				0.2	2.62			5.58	0.9							4.8	6.3			166000	184000	67000	40700	412000	518000	1160000	1060000		35500000	28200000	3120000	8600000	868000	2000000
								4.6	3.33							4.6	3.7			266000	391000	42700	66400	288000	338000	1200000	1000000		36000000	34500000	2800000	3700000	780000	1100000
								4.7	3.6							5.6	5.3			174000	139000	117000	137000	499000	574000	1010000	949000		35100000	32600000	3200000	5000000	964000	1580000
								3.4	2							3.4	5.9			236000	205000	65900	56200	590000	554000	907000	985000		34700000	33400000	3650000	4520000	924000	1220000
									0.1							3.9	4.67			194000	160000	59000	79600	513000	758000	1030000	803000		34400000	33200000	3610000	4520000	1140000	1270000
																2.74	3.96												37200000	124000	1920000	30300000	504000	6040000
																3.39	6.84												36800000	2030000	2080000	30500000	652000	4120000
																3.14	4.04												36300000	35100000	2390000	2910000	712000	1190000
																4.49	6.26
																4	6.9
																3.8	6.4
																3.5	4.2
																3.1	3.4
																2.8	4.8

## Sheet: Fig 8
	Fig. 8a': Number of KLK5+ cells in thymic medulla.					Fig. 8b': Number of KLK7+ cells in thymic medulla.					Fig. 8c': Number of KLK14+ cells in thymic medulla.					Fig. 8d: Trypsin-like serine protease activity in thymus tissue extracts.							Fig. 8e: Chymotrypsin-like serine protease activity in thymus tissue extracts.
	Control	Spink5 cKO				Control	Spink5 cKO				Control	Spink5 cKO				Broad-spectrum substrate				KLK14-preferred substrate			KLK7-preferred substrate
	350.128	603.7				298.765	221.677				75.0664	42.7852				Control	Spink5 cKO	Control + GSK951A inh	Spink5 cKO + GSK951A inh	Control	Spink5 cKO		Control	Spink5 cKO	Control + pepPG278 inh	Spink5 cKO + pepPG278 inh
	431.636	365.3				235.734	384.722				49.9295	143.199				0.330505	5.56606	0	2.69083	0.43	4.04		0	30.87	0	0
	196.347	337.3				220.219	722.348				69.6529	130.929				0	6.66812	0	2.6058	0.17	4.27		0	35.46	0	0.42
	191.378	193.6				323.823	177.247				127.236	33.6057				1	1.42135	0	0.177825	0.95	1.17		0	0	0	0
																5.13296	2.86724	0.53114	0.382912	5.02	2.88		14	10.2	0	0
																0.0847171	0.926053	0	0	1.89	0.83		0	0	0	0
																0	1.12007	0	0	0.77	1.12		0	0	0	0
																1.71922	1.11176	0	0.530578	0.75	0.82		0	10.84	0	1.75
																2.47948	2.1435	0	0.519043	0.87	1.21		0	13.34	0	0
																0.355596	2.30371	0	0.15953	0	1.62		0	27.36	0	0
																0.899113	3.08844	0	0	0.21	1.78		0	152.22	0	0
																0.597876	1.34759	0	0	1.5	1.09		0	4.47	0	0
																0.526372	2.22221	0	0.490028	0.7	1.09		0	2.12	0	0
																0	1.74948	0	0	0	0.4		0	4.7	0	0
																0.340382	0.541586	0.175606	0.239692	0.73	0		0	0	0	1.38

## Sheet: Suppl Fig 2
	Suppl.Fig 2a - Spink5 floxed exon excision in different tissues								Suppl.Fig 2b - Spink5 floxed exon excision in skin before and after tamoxifen									Suppl.Fig 2e - Body weight with age													Suppl.Fig 2f - Skin severity score in Cre-fl/fl vs Cre-fl/-					Suppl.Fig 2g - Survival of Cre-fl/fl vs Cre-fl/- mice						Suppl.Fig 2i - Spink5 mRNA expression level in WT mice skin						Suppl.Fig 2j - Plot of LEKTI protein expression (quantification of IF images) in
																																										and in non-lesional and lesional skin of Spink5 cKO mice.						lesional and non-lesional skin of Spink5 cKO mice
																		Cre-fl/fl 3-4 weeks	fl/fl 3-4 weeks	Cre-fl/- 3-4 weeks	fl/- 3-4 weeks	Cre-fl/fl 5-8 weeks	fl/fl 5-8 weeks	Cre-fl/- 5-8 weeks	fl/- 5-8 weeks	Cre-fl/fl > 8 weeks	fl/fl >8 weeks	Cre-fl/- >8 weeks	fl/- >8 weeks		Score Cre-fl/fl	Score Cre-fl/-				Weeks elapsed	Cre-fl/fl	Cre-fl/-
																		8.88	10.35	6.95	9.52	9.16	20.1	15.38	18.38	15.75	22.6	23.8	26.6		14.23	33.25				3.9	1					WT control	Non-lesional skin	Lesional skin				Non-lesional skin Spink5 cKO	Lesional skin Spink5 cKO
																		9.15	14.67	4.09	11.8	8.8	17	18.7	18.5	23.7	23.2	18.65	28.15		22.58	44.4				3	1					0.83	1.89	0.73				0.77	0.39
																		11.84	8.5	4.7	11.9	13.1	23.95	14.15	18.95	17	21.6	20.35	28.6		9.1	14.6				3	1					0.83	0.7	0.25				0.93	0.82
																		9.68	14.45	10.7	13	17.85	18.15	12.75	20.75	13.35	27.8	19.1			35.85	11.05				3.1	1					1.37	1.08	0.12				0.93	0.63
																		10.09	10.77	8	17.88	15.7	18.8	8.9	22.2	18.05		21.85			25.1	12.5				3.3	1					1.49	2.35	0.62				0.97	0.75
																		6.9	19.6	8.89	12.48	12.54	24.05	9.9	14.7	20.6		25.05			11.5	0				3.4	1					0.98	1.22	0.4				1	0.89
																		2.83	19.7	9.78	11.96	11.5		13.4	24.4	22.55					57.5	1.8				3.6	1					1.87	1.35	1.3				0.94	0.03
																		8.62	13.6	9.93	12.3	18.25		23.85	21.05	21.15					16.83	2.1				3.6	1					0.54	1.58	0.4				0.9	0.59
																		12.6		11.15		18.9		12.37	21						50.6	27.6				3.7	1					0.44	0.83	0.72
																		11.42		9.68		18.7		19.05	18.95						51.95	9.2				4	1					2.38	0.5	0.53
																		9.13		7.1		17.5		15.1	22.65						16.3	47.25				4	1					0.68	0.97	0.93
																		12.41		17.9		18.05		10	19						11.25	31.55				4.1	1						0.33	1.46
																		16.56		8.9		20.3		18.5							7.2	38.6				4.1	1						0.4	1.35
																		13.59		7.96		15.25		16.6							0	17.45				4.1	1						0.34	0.68
																		12.46		14.33				17.48							1.58	13.55				4.1	1						2.43	1.75
																		14.54		12.39											0	45.3				4.3	1						0.72	0.78
																		13.29		13.4											13.7	25.9				4.3	1							1.52
																		11.2		12.67											5.15	64.8				4.4	1							1
																		12.43		9.09											12	41.85				4.4	1							0.74
																		12.1													3	24.9				4.4	1							0.51
																															4.1	33.4				4.4	1							0.12
																															7.05	24.7				4.4	1							0.36
																															5.15	8.8				4.7	1							0.24
																															20.23	15				4.9	1							0.63
																															31.58	1.3				4.9	1							0.07
																															1.4	0.5				5	1							0.12
																															21.03	0.85				5	1							0.28
																															21.38	23.25				5.1	1							0.06
																															47.93	13.2				5.1	1							0.26
																															69.9	0				5.1	1							0.2
																															36.8	8.03				5.3	1							0.24
																															38.53	0				5.4	1							0.14
																															20.18	4.73				5.9	1							0.15
																															18.38	9.48				6	1							0.48
																															9.43	17.85				6	1							0.57
																															44.75	70.1				6.7	1							2.4
																															70.3	61.4				6.7	1							0.75
																															10.05	15.63				7.3	1							1
																															34.05	18.13				7.4	0							0.64
																															67.05	35.7				7.4	0							0.52
																															32.25					7.9	1							0.92
																																				8.1	1							1.52
																																				8.1	1							0.38
																																				8.1	1							0.69
																																				8.7	1							0.54
																																				8.7	1							0.25
																																				9.1	1							0.21
																																				9.1	0							0.36
																																				9.3	0							0.35
																																				9.6	0
																																				10	1
																																				10.4	1
																																				10.6	1
																																				10.6	1
																																				10.9	1
																																				10.9	1
																																				13.6	1
																																				13.6	0
																																				18	1
																																				18	1
																																				23.7	1
																																				23.7	1
																																				33.9	0
																																				5.4		1
																																				1.7		1
																																				2.1		1
																																				2.3		1
																																				2.3		1
																																				3		1
																																				3.1		1
																																				3.1		1
																																				3.3		1
																																				3.3		1
																																				3.3		1
																																				3.4		1
																																				3.4		1
																																				3.4		1
																																				3.4		1
																																				3.6		1
																																				3.6		1
																																				3.6		1
																																				3.7		1
																																				3.9		1
																																				3.9		1
																																				4		1
																																				4		1
																																				4.1		1
																																				4.1		1
																																				4.3		1
																																				4.3		1
																																				4.3		1
																																				4.3		1
																																				4.4		1
																																				4.4		1
																																				4.4		1
																																				4.6		1
																																				4.7		1
																																				4.7		1
																																				4.9		1
																																				5.1		1
																																				5.1		1
																																				5.3		1
																																				5.4		1
																																				5.4		1
																																				5.4		1
																																				5.4		1
																																				5.4		1
																																				5.7		1
																																				6		1
																																				6		1
																																				6.4		1
																																				6.4		1
																																				6.9		1
																																				7.4		1
																																				7.4		1
																																				7.4		0
																																				7.9		1
																																				9.3		0
																																				10		1
																																				10.4		1
																																				10.7		0
																																				10.9		0
																																				14.3		0

## Sheet: Suppl Fig 3
	Suppl. Fig. 3a: Trypsin-like protease activity in skin extracts of Tg.hKLK5 mice: VPR and WAVR substrates							Suppl. Fig 3b: Chymotrypsin-like protease activity
								in skin extracts of Tg.hKLK5 mice: KHLY substrate
	WT dmso VPR	Tg.hKLK5 dmso VPR	WT GSK951A VPR	Tg.hKLK5 GSK951A VPR	WT WAVR	Tg.hKLK5 WAVR
	0.852643	11.564	0	0.525994	0.894463	13.0783		WT KHLY	Tg.hKLK5 KHLY
	0.8758	9.86068	0.0668356	0.479101	1.03295	12.3284		1.21031	20.2559
	0.91774	15.8037	0.00992603	1.23898	0.877492	21.7612		1.10855	19.1209
	0.869859	15.5761	0.0351924	0.81248	0.91147	19.0919		1.04553	42.1625
	1.48396	13.3665	0.0497021	0.803889	1.28362	17.1251		1.02932	30.9114
								0.606283	30.3676

## Sheet: Suppl Fig 4
	Suppl Fig. 4a: TEWL over time																									Suppl. Fig. 4b: Pearson correlation					Suppl. Fig. 4c: Pearson correlation analysis of					Suppl. Fig. 4h: Quantification of mean fluorescence intensity							Suppl. Fig. 4h': Quantification of integrated fluorescence intensity
																										analysis of TEWL and whole body skin severity score.					epidermal thickness and whole body skin severity score.					of IVL immunofluorescence.							of IVL immunofluorescence.
		TEWL values																								TEWL	Skin severity score
	Time (days)	Control								Spink5 cKO - Mild							Spink5 cKO - Moderate					Spink5 cKO - Severe				38.52	14.23				Epidermal thickness	Skin severity score				Control	Spink5 cKO						Control	Spink5 cKO
	7	3.4	2	3.4	4.1	6	4.7	5.4	4.3	11.9	12.4	32.5	6.4	5.5	6.9	7.7	31.2	26.5	21.1	12.8	52.1	28.3	41	35.6		86.01	22.58				57.2	14.23				140.63	226.907						1.56444e+06	1.3649e+07
	10	2.6	2	5.8	5.8	4.9	4.5	6.2	4.3	12.9	8.9	14.1	8.1	3.5	7.5	6.9	26.7	18.8		18.5	38.9	31.1	50.5	53		31.76	33.25				64.9	22.58				98.1722	121.155						1.61923e+06	3.23177e+06
	14	2.6	4.3	2.8	4	4.8	4.8	5.3	3.9	17.3	7.7	18.4	9.2	7.2	9.5	5.8	25.4	30.4		38.5	39	37.6	73.6	49.5		13.65	9.1				136.7	33.25				95.2143	240.669						3.07642e+06	8.74305e+06
	17	2.9	3.7	5	7.5	2.9	3.6	3.6	3.1	14.2	4.2	8.3	2.8	4	8.7	3.4	23.2	20.8		13.2	18.7	34.7	31	34.6		24.6	35.85				26.7	9.1				233.988	136.801						2.13288e+06	7.87999e+06
	21	2	2.2	5.7	5.1	3.8	4.4	5	3.4	8.6	8.8	9.8	7.2	7	8.9	6.8	10.6	47.1		29.3	19	30.8	44.8	66.8		44.97	44.4				50.1	35.85				179.441	376.329						2.4809e+06	1.05827e+07
	24	2.7	2.6	5.2	4.3	3.6	4.5	4.6	4.9	19.7	4.4	4.7	3.9	2.7	5.8	4.8	11.9	30		8.9	13.9	23.8	45	31.3		29.36	14.6				28.3	44.4
	28	4.1	3.7	5.8	3.8	3.1	4.6	3.7	3.7	14	10.2	23	10.5	7.5	7.4	3.7	36.1	32.5		4.5	19.5	46.4	31	26.4		21.39	25.1				54.9	14.6
																										44.4	11.05				16	25.1
																										20.65	12.5				36.4	11.05
																										9.7	1.8				32.2	12.5
																										16.99	2.1				86.4	45.3
																										9.25	27.6				71.9	57.5
																										12.59	9.2				94.2	62.1
																										57.91	47.25				34.3	21.6
																										51.71	31.55				100.6	18.1
																										39.29	38.6				33.4	33.1
																										3.66	17.45				58.8	34.3
																										18.02	11.5				14.68	0.35
																										8.13	13.55				62.89	58.6
																										34.74	45.3				67.8	52.65
																										31.26	57.5				10.7	13.65
																										27.08	25.9
																										16.11	16.83
																										56.93	64.8
																										43.78	50.6
																										21.91	41.85
																										34.11	24.9
																										46.84	33.4
																										50	51.95
																										30.1	24.7
																										19.32	8.8
																										27.91	16.3
																										19.88	15
																										6.85	1.3
																										7.53	0.5
																										2.51	0.85
																										17.41	11.25
																										20.1	23.25
																										4.31	7.2
																										8.1	13.2
																										6.8	8.03
																										2.13	1.58
																										12.72	13.7
																										7.58	5.15
																										5.45	12
																										2.67	3
																										4.31	4.1
																										1.73	7.05
																										3.56	4.73
																										9.5	9.48
																										2.85	5.15
																										12.06	20.23
																										17.55	31.58
																										5.42	1.4
																										19.82	17.85
																										5.66	21.03
																										18.66	21.38
																										14.56	47.93
																										31.22	70.1
																										53.96	69.9
																										29.61	36.8
																										29.09	38.53
																										19.54	20.18
																										12.03	18.38
																										56.57	61.4
																										11.78	9.43
																										18.72	15.63
																										17.21	44.75
																										47.24	18.13
																										27.53	35.7
																										68.83	70.3
																										13.44	10.05
																										44.39	34.05
																										34.2	67.05
																										42.2	32.25
[truncated: 18 more columns]

[truncated: 9 more sheets: Suppl Fig 8, Suppl Fig 11, Suppl Fig 12, Suppl Fig 13, Suppl Fig 14, Suppl Fig 15, Suppl Fig 17, Suppl Fig 18, Suppl Fig 19]
